# Supplementary material for: GLIMSI: A real-world, multicenter study assessing the effectiveness and safety of Sitagliptin + Glimepiride + Metformin FDC in Indian patients with Type 2 diabetes
Source: PLoS One. 2026 Feb 6;21(2):e0337107. doi: 10.1371/journal.pone.0337107 (PMC12880711; doi:10.1371/journal.pone.0337107)
Supplement: S2 File — (XLSX) [file pone.0337107.s002.xlsx]

## Sheet: GLIMSI Raw Data (n=1235)
GLIMSI STUDY
Sr. No.	Demographic data			Patient History (Tick appropriate option/s)					Usage of Sitagliptin+Glimepiride+Metformmin (Tick appropriate option/s)																																			Physician's Global Assessment (PGA) for Improvement with triple drug therapy (tick appropriate option)
									Prescribed Dose										Time of administration	Weight (kg)			HbA1c (%)			FBG (mg/dL)			PPG (mg/dL)						Sr. Creatinine (mg/dL)			Sr. Albumin (g/dL)			Other Co-prescribed agents for comorbid condition(s)			Overall experience	Treatment Compliance (≥ 80 %)	Adverse event
	Weight (kg)	Height (cm)	BMI (Kg/m2)	Family history of Diabetes	Duration of Diabetes	Identified Risk factor(s)	Comorbid condition(s) present	Current status on complication(s)	Baseline				Week 4			Week 12				Baseline (Day 0)	4 ± 1 week	12 ± 1 week	Baseline (Day 0)	4 ± 1 week	12 ± 1 week	Baseline (Day 0)	4 ± 1 week	12 ± 1 week	Baseline (Day 0)		4 ± 1 week		12 ± 1 week		Baseline (Day 0)	4 ± 1 week	12 ± 1 week	Baseline (Day 0)	4 ± 1 week	12 ± 1 week						Has patient experienced any adverse event during treatment course?	Baseline (Day 0)
									SU:(mg/dL)	Metformin: (mg/dL)	Sitagliptin (mg)	Any other(mg/dL)	SU(mg)	Metformin (mg)	Sitagliptin (mg)	SU(mg)	Metformin (mg)	Sitagliptin (mg)																							ARBs	Statins	Anticoagulants				Please specify	Severity	Rescue Medication
																													1h:	2h:	1h:	2h:	1h:	2h:
1	89	168	31.5334	Yes	3-6 years	Dyslipidemia	CKD	IHD	1	1000	100	NA	1	1000	50	1	1000	50	Afternoon	89	85	86	9	NA	8	200	NA	140	315	300	NA	NA	250	230	1.2	NA	1.4	6.1	NA	5.8	Telmisartan	NA	NA	Good	Yes	No	NA	NA	No
2	40	169	14.0051	No	1-3 years	Dyslipidemia	CKD	IHD	1	1000	50	NA	0.5	500	100	3	500	100	Afternoon	40	43	45	7.6	NA	5.9	143	NA	100	230	201	NA	NA	170	165	1.7	NA	1.3	5.8	NA	5.2	Telmisartan	NA	NA	Good	Yes	No	NA	NA	No
3	81	160	31.6406	Yes	6-10 years	HTN	CKD	IHD	1	1000	50	NA	1	1000	50	2	1000	50	Afternoon	81	85	86	8.1	NA	7.1	150	NA	100	200	200	NA	NA	126	125	1.4	NA	0.7	5.1	NA	3	Telmisartan	Rosuvastatin	Clopidogrel	Good	Yes	Yes	Hypersensitivity	NA	No
4	70	150	31.1111	No	1-3 years	Smoking	CKD	IHD	1	1000	100	NA	1	1000	50	1	1000	50	Afternoon	70	65	60	7	NA	6	250	NA	150	350	300	NA	NA	170	240	1.7	NA	1.7	9	NA	7	Losartan	NA	NA	Very good	Yes	No	NA	NA	No
5	89	169	31.1614	Yes	3-6 years	Dyslipidemia	CKD	IHD	1	1000	100	NA	1	1000	50	1	1000	50	Morning	89	85	86	7.9	NA	7.1	207	NA	170	350	453	NA	NA	251	270	1.2	NA	1.1	6.1	NA	5.8	Telmisartan	Rosuvastatin	Clopidogrel	Good	Yes	Yes	Hypersensitivity	NA	No
6	70	150	31.1111	No	1-3 years	Smoking	CKD	IHD	1	1000	50	NA	1	1000	50	1	1000	50	Morning, Night	70	65	60	7	NA	6	250	NA	150	300	280	NA	NA	200	210	1.7	NA	1.7	9	NA	7	Losartan	NA	NA	Very good	Yes	No	NA	NA	No
7	76	163	28.6048	Yes	6-10 years	HTN	CKD	IHD	1	1000	100	NA	1	1000	50	1	1000	50	Night	76	74	72	9	NA	8.5	220	NA	180	320	300	NA	NA	286	230	1.2	NA	1.7	5.7	NA	4.6	Telmisartan	NA	NA	Good	No	No	NA	NA	No
8	78	165	28.6501	Yes	1-3 years	HTN	CKD	IHD	2	1500	100	NA	2	1000	100	1	500	50	Night	78	78	76	7.2	NA	7.1	163	NA	154	210	227	NA	NA	200	189	1.7	NA	1.3	6.7	NA	6.1	Losartan	Rosuvastatin	Clopidogrel	Very good	Yes	No	NA	NA	No
9	89	163	33.4977	Yes	6-10 years	Dyslipidemia, HTN	CKD	IHD	1	1000	100	NA	1	1000	50	1	1000	50	Night	89	86	83	9	NA	8.5	220	NA	180	320	300	NA	NA	260	240	1.7	NA	1.7	5.7	NA	4.6	Telmisartan	NA	NA	Good	No	No	NA	NA	Yes
10	90	170	31.1419	Yes	< 1 years	Smoking	CKD	IHD	1	1000	50	NA	0.5	1500	100	4	1500	100	Afternoon	90	85	86	7.6	NA	7	170	NA	180	225	220	NA	NA	180	170	1	NA	1.9	4.5	NA	5	Telmisartan	NA	NA	Very good	No	No	NA	NA	No
11	75	176	24.2123	Yes	1-3 years	Dyslipidemia	None	IHD	1	500	50	NA	2	1000	100	2	500	50	Morning	75	75	74	7.9	NA	5.9	159	NA	100	203	210	NA	NA	300	173	1.7	NA	1.3	5.9	NA	5.4	NA	Atorvastatin	NA	Very good	Yes	No	NA	NA	No
12	75	176	24.2123	Not known	> 10 years	Dyslipidemia	None	IHD	1	1000	50	NA	1	1000	50	1	1000	50	Morning, Night	75	70	67	8	NA	6.7	180	NA	110	240	230	NA	NA	190	160	0.8	NA	0.9	4	NA	4.7	NA	Rosuvastatin	Clopidogrel	Good	Yes	No	NA	NA	No
13	55	169	19.257	Yes	6-10 years	Dyslipidemia, HTN	None	IHD	2	1000	100	NA	2	500	100	1	500	50	Night	55	52	66	7.4	NA	6.9	189	NA	160	251	240	NA	NA	225	200	1.8	NA	1.1	7	NA	6.4	NA	Atorvastatin	Aspirin	Very good	Yes	Yes	URTI	Moderate (requires intervention)	No
14	61	157	24.7475	No	< 1 years	HTN	None	IHD	1	1000	50	NA	3	500	50	3	1000	50	Morning	61	60	58	8.6	NA	6.4	131	NA	82	244	221	NA	NA	195	180	1.5	NA	1.5	5.9	NA	4.8	NA	Rosuvastatin	NA	Very good	Yes	No	NA	NA	No
15	75	168	26.5731	Yes	> 10 years	Dyslipidemia, HTN	None	IHD	1	1000	50	NA	1	1000	50	2	1000	50	Morning	75	77	75	7.6	NA	6.8	180	NA	130	360	280	NA	NA	180	200	1	NA	0.8	4	NA	3.8	Telmisartan	NA	NA	Good	Yes	No	NA	NA	No
16	72	167	25.8166	Yes	6-10 years	None	None	IHD	2	500	50	NA	1	500	100	1	500	50	Morning	72	72	69	7.6	NA	6	140	NA	135	221	218	NA	NA	170	160	1.2	NA	1.3	5.7	NA	5.4	Telmisartan	Rosuvastatin	NA	Very good	Yes	No	NA	NA	No
17	80	166	29.0318	Yes	3-6 years	Smoking, Dyslipidemia, HTN	None	IHD	2	1000	50	NA	2	500	50	2	500	50	Morning, Night	80	78	75	8.5	NA	7	130	NA	110	260	230	NA	NA	160	150	1.2	NA	1.5	4	NA	3	NA	NA	NA	Good	Yes	No	NA	NA	No
18	88	166	31.935	No	6-10 years	Smoking, Dyslipidemia, HTN	None	IHD	2	500	50	NA	2	500	50	2	500	50	Morning, Night	88	87	85	8.8	NA	7	150	NA	110	250	200	NA	NA	230	190	1.7	NA	1.5	6	NA	5	NA	NA	NA	Good	Yes	No	NA	NA	No
19	80	169	28.0102	Yes	6-10 years	Smoking, Dyslipidemia, HTN	None	IHD	2	1000	50	NA	2	500	50	2	500	50	Morning, Night	80	78	77	8.5	NA	7	130	NA	110	230	270	NA	NA	180	160	1.7	NA	1.5	5	NA	4	Telmisartan	Rosuvastatin	Aspirin	Very good	Yes	No	NA	NA	No
20	86	169	30.111	No	1-3 years	Smoking, HTN	None	IHD	3	500	100	NA	1	1000	50	3	500	100	Afternoon	86	85	83	8	NA	7.9	150	NA	110	300	250	NA	NA	230	200	1.2	NA	1.1	4.9	NA	4.5	Telmisartan	NA	NA	Good	Yes	No	NA	NA	No
21	90	166	32.6608	Yes	< 1 years	Smoking, Dyslipidemia, HTN	None	IHD	2	1000	50	NA	2	500	50	2	1000	50	Morning, Night	90	89	87	8.5	NA	7	140	NA	110	200	230	NA	NA	160	150	1.2	NA	1.5	4	NA	3	NA	NA	NA	Good	Yes	No	NA	NA	No
22	83	170	28.7197	No	3-6 years	Smoking, HTN	None	IHD	3	500	100	NA	2	1000	50	3	500	100	Afternoon	83	85	80	8	NA	7.9	150	NA	110	300	250	NA	NA	230	200	1.2	NA	1.1	4.9	NA	4.5	Telmisartan	NA	NA	Good	Yes	No	NA	NA	No
23	75	161	28.9341	Yes	3-6 years	None	None	IHD	2	1000	50	NA	3	500	50	2	500	50	Night	75	75	78	8.5	NA	7	140	NA	110	220	230	NA	NA	160	180	1.7	NA	1.7	4	NA	5	Losartan	Rosuvastatin	Aspirin	Very good	Yes	No	NA	NA	No
24	80	169	28.0102	Yes	3-6 years	Smoking, Dyslipidemia	None	IHD	2	1000	50	NA	2	500	50	2	500	50	Morning, Night	80	79	78	8.5	NA	7	140	NA	110	220	250	NA	NA	160	180	1.7	NA	1.4	4	NA	5	Telmisartan	Rosuvastatin	Aspirin	Very good	Yes	No	NA	NA	No
25	80	169	28.0102	Yes	3-6 years	Smoking, Dyslipidemia	None	IHD	2	1000	50	NA	2	500	50	2	500	50	Morning, Night	80	79	78	8.5	NA	7	140	NA	110	220	250	NA	NA	160	180	1.7	NA	1.4	4	NA	5	Telmisartan	Rosuvastatin	Aspirin	Very good	Yes	No	NA	NA	No
26	80	169	28.0102	Yes	3-6 years	Smoking, Dyslipidemia	None	IHD	2	1000	50	NA	2	500	50	2	500	50	Morning, Night	80	79	78	8.5	NA	7	140	NA	110	220	250	NA	NA	160	180	1.7	NA	1.4	4	NA	5	Telmisartan	Rosuvastatin	Aspirin	Very good	Yes	No	NA	NA	No
27	75	156	30.8185	Yes	< 1 years	None	None	IHD	2	1000	50	NA	2	1000	50	2	1000	50	Morning	75	80	78	8.5	NA	6.2	190	NA	90	250	230	NA	NA	140	130	1.3	NA	1.3	5.3	NA	5.2	Telmisartan	Atorvastatin	Aspirin	Good	Yes	No	NA	NA	No
28	80	158	32.0461	Yes	1-3 years	None	PAD	IHD	1	1000	50	NA	2	1500	50	1	500	50	Morning	80	82	80	7.8	NA	5.3	145	NA	99	231	204	NA	NA	170	165	1.7	NA	1.3	5.8	NA	5.4	Telmisartan	NA	NA	Very good	Yes	No	NA	NA	No
29	69	169	24.1588	Yes	1-3 years	Dyslipidemia	PAD	IHD	1	1000	50	NA	1	1000	50	1	1000	50	Morning	69	65	61	7.4	NA	6.4	210	NA	140	210	180	NA	NA	140	120	1	NA	1	3.1	NA	3	Telmisartan	NA	NA	Very good	Yes	No	NA	NA	No
30	75	169	26.2596	Yes	3-6 years	Smoking, Dyslipidemia	PAD	IHD	2	1000	50	NA	2	500	50	2	500	50	Morning, Night	75	74	72	8	NA	6.5	140	NA	110	200	250	NA	NA	160	180	1.5	NA	1.4	6	NA	5	Telmisartan	Rosuvastatin	Aspirin	Very good	Yes	No	NA	NA	No
31	68	169	23.8087	Yes	1-3 years	Dyslipidemia	PAD	IHD	1	1000	50	NA	1	1000	50	1	1000	50	Morning	68	62	58	9	NA	8.4	200	NA	110	200	170	NA	NA	110	100	1	NA	1	2.9	NA	2.7	Telmisartan	NA	NA	Very good	Yes	No	NA	NA	Yes
32	76	165	27.9155	No	1-3 years	Smoking	PAD	IHD	2	1000	50	NA	2	1000	50	1	1000	50	Afternoon	76	71	74	8.5	NA	6	240	NA	150	380	220	NA	NA	280	240	1.7	NA	1.7	5	NA	4	Telmisartan	Rosuvastatin	Ticagrelor	Very good	Yes	No	NA	NA	No
33	62	167	22.231	Yes	1-3 years	Smoking, Dyslipidemia, HTN	None	IHD, MI, Stroke	1	1000	50	NA	1	1000	50	1	1000	50	Morning	62	61	60	9	NA	7.2	312	NA	232	412	380	NA	NA	200	210	1.9	NA	1.6	4.4	NA	4.1	Telmisartan	Rosuvastatin	Aspirin	Very good	Yes	No	NA	Mild (self-limiting)	No
34	75	176	24.2123	Yes	3-6 years	Dyslipidemia	CKD	MI	1	500	50	NA	2	500	50	1	500	50	Afternoon	75	80	81	7.6	NA	5.9	143	NA	100	231	204	NA	NA	320	173	1.7	NA	1.3	5.9	NA	5.4	Telmisartan	NA	NA	Very good	Yes	No	NA	NA	No
35	82	155	34.1311	Yes	1-3 years	Smoking	CKD	MI	1	1000	50	NA	1	1000	50	1	1000	50	Morning	82	85	86	7.9	NA	6.8	220	NA	157	220	210	NA	NA	180	170	1.6	NA	0.9	6.3	NA	5.5	Telmisartan	NA	NA	Good	Yes	No	NA	NA	No
36	70	155	29.1363	Yes	1-3 years	Smoking	CKD	MI	1	1000	50	NA	1	1000	50	1	1000	50	Night	70	73	71	7.9	NA	6.8	189	NA	157	220	210	NA	NA	180	170	1.2	NA	0.9	6.3	NA	5.5	Telmisartan	NA	NA	Good	Yes	No	NA	NA	No
37	90	155	37.461	Yes	1-3 years	Smoking	CKD	MI	1	1000	50	NA	1	1000	50	1	1000	50	Morning	90	85	86	7.9	NA	6.5	188	NA	157	220	210	NA	NA	180	170	1.2	NA	0.9	6.3	NA	5.5	Telmisartan	NA	NA	Good	Yes	No	NA	NA	No
38	70	155	29.1363	Yes	1-3 years	Smoking	CKD	MI	1	1000	50	NA	1	1000	50	1	1000	50	Night	70	73	71	7.9	NA	6.8	189	NA	157	220	210	NA	NA	180	170	1.2	NA	0.9	6.3	NA	5.5	Telmisartan	NA	NA	Good	Yes	No	NA	NA	No
39	70	155	29.1363	Yes	1-3 years	Smoking	CKD	MI	1	1000	50	NA	1	1000	50	1	1000	50	Night	70	73	71	7.9	NA	6.8	189	NA	159	220	210	NA	NA	180	170	1.2	NA	0.9	1.3	NA	5.5	Telmisartan	NA	NA	Good	Yes	No	NA	NA	No
40	82	155	34.1311	Yes	1-3 years	Smoking	CKD	MI	1	1000	50	NA	1	1000	50	1	1000	50	Night	82	85	86	7.9	NA	6.8	189	NA	159	220	210	NA	NA	180	170	1.2	NA	0.9	6.3	NA	5.5	Telmisartan	NA	NA	Good	Yes	No	NA	NA	No
41	75	167	26.8923	Yes	1-3 years	Smoking, Obesity	CKD	MI	1	1000	50	NA	2	1000	50	2	1000	50	Morning	75	73	71	7.6	NA	5.9	143	NA	100	230	203	NA	NA	170	165	1.5	NA	1.5	5.9	NA	5.4	NA	Atorvastatin	NA	Very good	No	No	NA	NA	No
42	90	155	37.461	Yes	1-3 years	Smoking	CKD	MI	1	1000	50	NA	1	1000	50	1	1000	50	Night	90	85	86	7.9	NA	6.8	189	NA	157	220	210	NA	NA	180	170	6.3	NA	6.9	1.2	NA	5.5	Telmisartan	NA	NA	Good	Yes	No	NA	NA	No
43	75	157	30.4272	Not known	1-3 years	None	CKD	MI	2	1000	100	NA	3	500	100	2	1000	50	Morning	75	75	67	7.9	NA	6.3	148	NA	122	250	215	NA	NA	208	170	1	NA	1	3.1	NA	3.1	Telmisartan	NA	NA	Very good	Yes	No	NA	NA	No
44	95	160	37.1094	Yes	1-3 years	Smoking	CKD	MI	1	1000	50	NA	1	1000	50	1	1000	50	Night	95	95	92	7.4	NA	6.9	189	NA	157	220	210	NA	NA	180	170	1.2	NA	0.9	6.3	NA	5.5	Telmisartan	NA	NA	Good	Yes	No	NA	NA	No
45	95	155	28.17	Yes	1-3 years	Smoking	CKD	MI	1	1000	50	NA	1	1000	50	1	1000	50	Night	95	95	92	7.9	NA	6.8	189	NA	157	220	210	NA	NA	180	170	1.2	NA	0.9	6.3	NA	5.5	Telmisartan	NA	NA	Good	Yes	No	NA	NA	No
46	90	155	37.461	Yes	1-3 years	Smoking	CKD	MI	1	1000	50	NA	1	1000	50	1	1000	50	Night	90	85	86	7.9	NA	6.8	189	NA	157	220	210	NA	NA	180	170	1.2	NA	0.9	6.3	NA	5.5	Telmisartan	NA	NA	Good	Yes	No	NA	NA	No
47	79	161	30.4772	Yes	> 10 years	Dyslipidemia, HTN, Obesity	CKD	MI	2	1000	50	NA	2	1000	50	2	1000	50	Morning	79	77	75	8.5	NA	8.1	160	NA	130	240	230	NA	NA	200	190	1.8	NA	1.7	6.1	NA	6.1	Telmisartan	Rosuvastatin	Prasugrel	Good	Yes	No	NA	NA	No
48	79	161	30.4772	Yes	> 10 years	Dyslipidemia, HTN, Obesity	CKD	MI	2	1000	50	NA	2	1000	50	1	1000	50	Morning	79	77	75	8.5	NA	8.1	160	NA	130	240	230	NA	NA	200	190	1.8	NA	1.7	6.1	NA	6.1	Telmisartan	Rosuvastatin	Prasugrel	Good	Yes	No	NA	NA	No
49	79	165	30.4772	Yes	> 10 years	Dyslipidemia, HTN, Obesity	CKD	MI	2	1000	50	NA	2	1000	50	1	1000	50	Morning	79	77	75	8.5	NA	8.1	160	NA	130	240	230	NA	NA	200	190	1.8	NA	1.7	6.1	NA	6.1	Telmisartan	Rosuvastatin	Prasugrel	Good	Yes	No	NA	NA	No
50	90	155	37.461	Yes	1-3 years	Smoking	CKD	MI	1	1000	50	NA	1	1000	50	1	1000	50	Night	90	85	86	7.9	NA	6.8	189	NA	157	220	210	NA	NA	180	190	1.2	NA	0.9	6.3	NA	5.5	Telmisartan	NA	NA	Good	Yes	No	NA	NA	No
51	90	155	37.461	Yes	1-3 years	Smoking	CKD	MI	1	1000	50	NA	1	1000	50	1	1000	50	Night	90	85	86	7.9	NA	6.8	188	NA	157	220	210	NA	NA	180	170	1.2	NA	0.9	6.3	NA	5.5	Telmisartan	NA	NA	Good	Yes	No	NA	NA	No
52	75	160	29.2969	Yes	3-6 years	Smoking	CKD	MI	1	1000	50	NA	1	1000	50	2	2000	100	Morning	75	72	72	8.3	NA	8.2	190	NA	180	200	190	NA	NA	180	170	1.4	NA	1.3	5	NA	4.9	Telmisartan	Rosuvastatin	Aspirin	Very good	Yes	No	NA	NA	No
53	90	155	37.461	Yes	1-3 years	Smoking	CKD	MI	1	1000	50	NA	1	1000	50	1	1000	50	Night	90	85	86	7.9	NA	6.8	188	NA	180	220	210	NA	NA	157	170	1.2	NA	0.9	6.3	NA	5.5	Telmisartan	NA	NA	Good	Yes	No	NA	NA	No
54	90	155	37.461	Yes	1-3 years	Smoking	CKD	MI	1	1000	50	NA	1	1000	50	1	1000	50	Night	90	85	86	7.9	NA	6.8	188	NA	157	220	210	NA	NA	180	170	1.2	NA	0.9	6.3	NA	5.5	Telmisartan	NA	NA	Good	Yes	No	NA	NA	No
55	85	161	32.7919	Not known	< 1 years	Dyslipidemia	CKD	MI	2	1000	50	NA	2	1000	50	1	1000	50	Morning	85	85	81	8.8	NA	7.2	190	NA	100	240	230	NA	NA	170	150	3.1	NA	1.3	8	NA	5.6	Telmisartan	NA	NA	Very good	Yes	No	NA	NA	No
56	90	155	37.461	Yes	1-3 years	Smoking	CKD	MI	1	1000	50	NA	1	1000	50	1	1000	50	Night	90	85	86	7.9	NA	6.8	189	NA	157	220	210	NA	NA	180	170	1.2	NA	6.9	6.3	NA	5.5	Telmisartan	NA	NA	Good	Yes	No	NA	NA	No
57	79	169	27.6601	Yes	6-10 years	Smoking	CKD	MI	1	1000	50	NA	0.5	1500	50	0.5	1500	50	Morning, Night	79	76	73	7.9	NA	6.8	189	NA	157	220	210	NA	NA	180	175	1.2	NA	0.9	6.4	NA	5.5	Losartan	Rosuvastatin	Prasugrel	Very good	Yes	No	NA	NA	No
58	74	155	30.8012	Yes	1-3 years	HTN	CKD	MI	1	1000	50	NA	1	1000	50	1	1000	50	Morning, Night	74	73	70	7	NA	6.1	250	NA	180	200	210	NA	NA	150	140	8	NA	6	7	NA	5	NA	Rosuvastatin	NA	Very good	No	No	NA	NA	No
59	75	160	29.2969	Yes	3-6 years	Dyslipidemia	CKD	MI	1	1500	50	NA	1	1500	50	2	1000	100	Morning	75	67	74	9	NA	8.5	210	NA	190	200	210	NA	NA	190	180	1.3	NA	1.2	5.1	NA	5	Telmisartan	Rosuvastatin	Aspirin	Very good	Yes	No	NA	NA	No
60	68	145	32.3424	Yes	3-6 years	None	CKD	MI	4	1000	50	NA	0.5	1000	100	0.5	1000	50	Night	68	65	60	9	NA	8.9	180	NA	140	250	210	NA	NA	190	150	0.8	NA	1.1	0.9	NA	0.6	NA	Atorvastatin	Aspirin	Good	Yes	Yes	URTI	NA	Yes
61	75	163	28.2284	Yes	6-10 years	HTN	CKD	MI	1	1000	100	NA	1	1000	50	1	1000	50	Night	75	74	72	9	NA	8.5	220	NA	180	320	300	NA	NA	251	230	1.2	NA	1.7	5.7	NA	4.6	Telmisartan	NA	NA	Good	No	No	NA	NA	No
62	75	160	29.2969	Not known	3-6 years	None	CKD	MI	1	1000	50	NA	1	1000	50	2	2000	50	Morning	75	75	75	7.9	NA	7	220	NA	196	220	190	NA	NA	180	170	1.6	NA	1.4	4.2	NA	4	Telmisartan	Rosuvastatin	Aspirin	Very good	Yes	No	NA	NA	No
63	75	160	29.2969	Yes	1-3 years	Dyslipidemia	CKD	MI	1	1000	50	NA	1	1000	50	2	2000	100	Morning	75	75	75	8.5	NA	8	220	NA	210	220	200	NA	NA	180	170	1	NA	0.9	5.2	NA	5.1	Telmisartan	Rosuvastatin	Ticagrelor	Very good	Yes	No	NA	NA	No
64	68	163	25.5937	Yes	6-10 years	Dyslipidemia	CKD	MI	1	1000	100	NA	1	1000	50	1	1000	50	Night	68	66	64	9	NA	8	210	NA	170	320	300	NA	NA	286	230	2	NA	1.8	5.7	NA	1.8	Telmisartan	NA	NA	Good	Yes	No	NA	NA	No
65	68	163	25.5937	Not known	6-10 years	Dyslipidemia	CKD	MI	1	1000	100	NA	1	1000	50	1	1000	50	Night	68	66	64	9	NA	8	210	NA	170	320	300	NA	NA	251	230	2	NA	1.8	5.7	NA	5.8	Telmisartan	NA	NA	Good	Yes	No	NA	NA	No
66	75	163	28.2284	Yes	6-10 years	Dyslipidemia, HTN	CKD	MI	1	1000	100	NA	1	1000	50	1	500	50	Night	75	66	74	9	NA	8	210	NA	170	320	300	NA	NA	286	260	2	NA	1.8	5.6	NA	5.8	Telmisartan	NA	NA	Good	Yes	No	NA	NA	No
67	75	180	23.1481	Yes	1-3 years	Smoking	None	MI	1	500	50	NA	3	1000	100	2	1000	50	Morning	75	75	75	7.9	NA	5.9	159	NA	100	230	210	NA	NA	270	173	1.7	NA	1.3	5.9	NA	5.4	Telmisartan	NA	NA	Very good	Yes	No	NA	NA	No
68	89	165	34.3351	Yes	6-10 years	HTN	None	MI	1	1000	50	NA	1	1000	50	1	1000	50	Night	89	87	85	8.1	NA	7.2	160	NA	120	220	210	NA	NA	180	170	1.2	NA	1.2	5.7	NA	5.7	Telmisartan	NA	NA	Good	Yes	No	NA	NA	No
69	89	161	34.3351	Yes	6-10 years	HTN	None	MI	1	1000	50	NA	1	1000	50	1	1000	50	Morning	89	87	85	8.1	NA	7.1	160	NA	120	220	210	NA	NA	180	170	1.2	NA	1.2	5.7	NA	5.7	Telmisartan	Rosuvastatin	NA	Good	Yes	No	NA	NA	No
70	89	161	34.3351	Yes	6-10 years	HTN	None	MI	1	1000	50	NA	1	1000	50	1	1000	50	Night	89	87	85	8.1	NA	7.2	160	NA	120	220	210	NA	NA	180	170	1.2	NA	1.2	5.7	NA	5.7	Telmisartan	NA	NA	Good	Yes	No	NA	NA	No
71	89	163	33.4977	Yes	1-3 years	Smoking	None	MI	1	1500	50	NA	3	500	50	3	500	100	Morning	89	88	87	7.9	NA	7.7	190	NA	185	230	210	NA	NA	190	154	1	NA	1.5	5	NA	4.9	NA	Rosuvastatin	NA	Very good	No	No	NA	NA	No
72	80	146	37.5305	Yes	< 1 years	Smoking, HTN, Obesity	None	MI	1	1000	50	NA	3	1000	100	3	500	100	Morning	80	75	74	7.2	NA	6.2	140	NA	90	218	200	NA	NA	190	180	1.5	NA	1.5	5.9	NA	5.1	Telmisartan	Atorvastatin	NA	Very good	Yes	No	NA	NA	No
73	92	169	32.2118	Yes	3-6 years	None	None	MI	2	1500	100	NA	2	1500	100	1	500	50	Night	92	90	87	7.4	NA	7.1	171	NA	160	283	271	NA	NA	207	170	2	NA	1.2	6.1	NA	6	NA	Rosuvastatin	Aspirin, Clopidogrel	Very good	Yes	Yes	Nasopharyngitis	NA	Yes
74	75	155	31.2175	Yes	1-3 years	None	None	MI	1	500	50	NA	1	2000	100	1	2000	100	Morning, Night	75	65	74	7.2	NA	7	260	NA	220	210	160	NA	NA	190	120	1.2	NA	1	7.2	NA	6.5	NA	Atorvastatin	Clopidogrel	Very good	Yes	No	NA	NA	No
75	84	167	30.1194	Yes	3-6 years	Smoking	None	MI	1	1000	50	NA	1	1000	50	1	500	50	Night	84	85	79	8.3	NA	7.8	179	NA	140	272	218	NA	NA	190	184	1.2	NA	1.3	3.9	NA	3.8	Telmisartan	Atorvastatin	Aspirin	Very good	Yes	Yes	Hypoglycemia	NA	No
76	74	169	25.9095	No	1-3 years	Dyslipidemia	None	MI	1	1000	50	NA	1	1000	50	1	1000	50	Morning	74	70	68	8.6	NA	7.9	290	NA	190	240	180	NA	NA	120	100	1	NA	1	3.1	NA	3.2	NA	NA	Clopidogrel	Good	Yes	No	NA	NA	No
77	75	169	26.2596	Yes	3-6 years	None	None	MI	1	1000	50	NA	1	1000	50	1	1000	50	Morning	75	70	68	8.3	NA	7.8	210	NA	140	210	170	NA	NA	140	120	1	NA	1	3.1	NA	3.3	Losartan	Atorvastatin	NA	Good	Yes	No	NA	NA	No
78	68	130	28.17	No	< 1 years	Dyslipidemia	None	MI	2	1000	50	NA	0.5	1000	50	2	500	50	Night	68	61	59	8.3	NA	6.9	160	NA	98	200	180	NA	NA	140	100	1.3	NA	1.2	0.8	NA	0.5	Losartan	Atorvastatin	NA	Very good	Yes	Yes	Hypersensitivity	NA	No
79	64	169	22.4082	No	1-3 years	Smoking	None	MI	1	1000	50	NA	1	1000	50	1	1000	50	Morning	64	62	58	7	NA	6.4	150	NA	120	220	180	NA	NA	160	150	1.7	NA	1	6.2	NA	3.2	NA	NA	NA	Very good	No	No	NA	NA	No
80	69	169	24.1588	No	< 1 years	None	None	MI	1	1000	50	NA	1	1000	50	1	1000	50	Morning	69	65	64	9	NA	8	210	NA	130	240	180	NA	NA	130	120	1	NA	1	2.9	NA	3	Telmisartan	NA	NA	Very good	Yes	No	NA	NA	No
81	75	155	31.2175	Yes	3-6 years	Smoking	None	MI	1	1000	50	NA	1	1000	50	1	1000	50	Morning, Night	75	75	72	7.8	NA	7.2	260	NA	230	210	180	NA	NA	190	140	1.9	NA	1.2	6.5	NA	6.3	NA	Rosuvastatin	NA	Very good	Yes	No	NA	NA	No
82	70	169	24.5089	No	3-6 years	Smoking	None	MI	1	1000	50	NA	1	1000	50	1	1000	50	Morning	70	65	60	7.2	NA	6.3	160	NA	140	210	190	NA	NA	180	170	1.8	NA	1.1	5.8	NA	3.2	NA	NA	NA	Very good	No	No	NA	NA	No
83	80	161	30.863	Not known	1-3 years	Obesity	None	MI	1	1000	50	NA	1	1000	50	1	1000	100	Morning	80	70	74	8.5	NA	5	140	NA	150	400	350	NA	NA	250	200	9	NA	6	8	NA	5	Losartan	NA	NA	Good	Yes	No	NA	NA	No
84	82	170	28.3737	Yes	< 1 years	Dyslipidemia	None	MI	2	1000	50	NA	3	1000	50	1	500	100	Night	82	85	78	8.2	NA	7.2	190	NA	120	273	250	NA	NA	191	162	1.3	NA	5.2	4.4	NA	3.7	Telmisartan	Atorvastatin	Aspirin	Very good	Yes	Yes	Hypoglycemia	NA	No
85	78	169	27.31	No	1-3 years	HTN	None	MI	1	1000	50	NA	1	1000	50	1	1000	50	Morning	78	72	71	9	NA	8.8	242	NA	222	289	269	NA	NA	250	210	1.9	NA	1.3	5.3	NA	5	Telmisartan	Atorvastatin	Clopidogrel	Very good	Yes	No	NA	NA	No
86	58	169	20.3074	Yes	1-3 years	None	None	MI	1	1000	50	NA	1	1000	50	1	1000	50	Morning	58	54	51	8.6	NA	6.9	230	NA	140	220	180	NA	NA	140	120	1	NA	1	2.9	NA	3	NA	NA	Aspirin	Very good	Yes	No	NA	NA	No
87	68	176	21.9525	Yes	3-6 years	None	PAD	MI	3	1000	100	NA	1	1500	50	0.5	1500	50	Morning, Night	68	67	65	7.9	NA	7.1	188	NA	159	210	200	NA	NA	185	175	1.3	NA	1	6.4	NA	5.6	Telmisartan	Rosuvastatin	Aspirin	Very good	No	No	NA	NA	No
88	75	137	28.17	Yes	1-3 years	Dyslipidemia	PAD	MI	3	500	100	NA	0.5	500	50	0.5	1000	50	Morning	75	75	74	7.9	NA	7.8	180	NA	150	240	230	NA	NA	170	160	0.9	NA	0.3	4.5	NA	5.1	Telmisartan	Atorvastatin	Clopidogrel	Good	Yes	No	NA	NA	No
89	75	152	32.4619	Not known	1-3 years	None	PAD	MI	2	1000	100	NA	3	500	100	2	1000	50	Morning	75	75	74	7.4	NA	6.5	155	NA	115	200	180	NA	NA	190	130	0.8	NA	0.8	3.8	NA	3.8	Telmisartan	NA	NA	Very good	Yes	No	NA	NA	No
90	75	148	34.2403	Not known	1-3 years	Obesity	PAD	MI	2	1000	100	NA	3	500	100	2	1000	50	Morning	75	75	74	8.3	NA	7.2	138	NA	118	220	190	NA	NA	180	145	1	NA	1	5.2	NA	5.2	Telmisartan	NA	NA	Good	Yes	No	NA	NA	No
91	72	182	21.7365	No	< 1 years	None	PAD	MI	3	1000	100	NA	0.5	1500	50	1	1000	50	Morning, Night	72	70	69	9	NA	6.8	184	NA	159	230	210	NA	NA	190	180	1.3	NA	1	6.4	NA	5.6	Losartan	Rosuvastatin	Aspirin	Very good	Yes	No	NA	NA	No
92	82	156	33.6949	Yes	3-6 years	Dyslipidemia	PAD	MI	1	1000	50	NA	1	1000	50	1	500	50	Afternoon	82	85	86	9	NA	7	180	NA	140	272	218	NA	NA	170	128	1.2	NA	1.3	3.9	NA	3.8	Telmisartan	Atorvastatin	Aspirin	Very good	Yes	Yes	Hypoglycemia	NA	No
93	75	149	33.7823	Yes	1-3 years	Smoking	PAD	MI	3	500	100	NA	1	1000	100	2	1000	100	Afternoon	75	75	74	9	NA	6.1	150	NA	130	200	210	NA	NA	300	280	0.9	NA	0.2	5	NA	4.3	NA	Atorvastatin	Aspirin, Clopidogrel, Prasugrel	Good	Yes	No	NA	NA	No
94	82	170	28.3737	Yes	< 1 years	Dyslipidemia, Obesity	PAD	MI	2	1000	50	NA	3	1000	50	1	500	50	Morning, Night	82	85	78	8.2	NA	7.2	190	NA	120	273	250	NA	NA	200	180	1.3	NA	1.2	4.4	NA	3.7	Telmisartan	Rosuvastatin	Aspirin	Very good	Yes	Yes	Hypoglycemia	NA	No
95	85	170	29.4118	Yes	< 1 years	Dyslipidemia	PAD	MI	2	1000	50	NA	3	1000	50	1	500	50	Night	85	85	78	8.1	NA	7.2	190	NA	120	273	250	NA	NA	200	180	1.3	NA	1.2	4.4	NA	3.7	Telmisartan	Rosuvastatin	Aspirin	Very good	Yes	No	NA	NA	No
96	110	162	28.17	Yes	1-3 years	Obesity	PAD	MI	1	1000	50	NA	1	1000	50	1	500	50	Afternoon	110	106	103	9	NA	7	180	NA	140	272	218	NA	NA	191	132	1.2	NA	1.3	3.9	NA	3.8	Telmisartan	Atorvastatin	Aspirin	Very good	Yes	Yes	Hypoglycemia	NA	No
97	75	162	28.578	Yes	6-10 years	Smoking, HTN	CKD	MI, Stroke	2	1000	50	NA	4	2000	50	4	2000	100	Morning, Night	75	65	74	9	NA	8.5	150	NA	140	360	250	NA	NA	190	240	1.9	NA	1.9	7	NA	6.5	NA	Atorvastatin	Clopidogrel	Good	No	No	NA	NA	No
98	72	182	21.7365	Yes	1-3 years	Smoking	None	MI, Stroke	1	1000	50	NA	1	1000	50	1	1000	50	Night	72	75	74	8	NA	7.8	190	NA	128	273	250	NA	NA	180	170	1.3	NA	1.2	4.4	NA	3.7	Telmisartan	Rosuvastatin	Aspirin	Very good	Yes	Yes	Hypoglycemia	NA	No
99	56	166	20.3223	No	6-10 years	HTN	CKD	Nephropathy	3	1000	50	NA	2	1000	50	2	1000	50	Morning	56	56	54	8.8	NA	8.5	178	NA	168	300	269	NA	NA	190	250	1.6	NA	1.5	4.9	NA	4.8	Telmisartan	Atorvastatin	Aspirin	Good	Yes	No	NA	NA	No
100	75	165	27.5482	No	3-6 years	Smoking, Obesity	CKD	Nephropathy	1	1000	50	NA	3	500	100	3	500	100	Night	75	75	74	8.5	NA	7.5	220	NA	180	200	200	NA	NA	190	180	0.4	NA	0.3	2.8	NA	2.8	NA	NA	NA	NA	No	No	NA	NA	No
101	68	160	26.5625	Yes	3-6 years	Obesity	CKD	Nephropathy	1	1000	50	NA	1	1000	50	2	1000	50	Night	68	65	61	8.2	NA	7.5	156	NA	108	221	201	NA	NA	126	125	1.3	NA	0.7	5.4	NA	3.4	Telmisartan	Rosuvastatin	Clopidogrel	Very good	Yes	Yes	URTI	NA	No
102	80	159	31.6443	No	6-10 years	HTN, Obesity	CKD	Nephropathy	1	1000	100	NA	2	1000	50	2	1000	50	Morning	80	80	80	9	NA	5	360	NA	100	300	200	NA	NA	110	180	1.7	NA	1.7	0.7	NA	0.7	Telmisartan	Atorvastatin	Ticagrelor	Very good	Yes	No	NA	NA	No
103	75	156	30.8185	Yes	6-10 years	None	CKD	Nephropathy	3	1000	100	NA	1	1000	50	1	1000	100	Morning	75	75	74	7.6	NA	7.4	180	NA	160	200	200	NA	NA	250	150	1.7	NA	1.7	4.3	NA	4.2	Telmisartan	Atorvastatin	Aspirin, Clopidogrel	Good	Yes	No	NA	NA	No
104	88	166	31.935	No	6-10 years	Dyslipidemia, HTN, Obesity	CKD	Nephropathy	1	1000	50	NA	1	1000	50	1	1000	50	Morning	88	87	86	8.4	NA	8	180	NA	142	200	240	NA	NA	190	211	1.5	NA	1.5	4	NA	4	Telmisartan	Rosuvastatin	NA	Good	Yes	No	NA	NA	No
105	90	179	28.089	Yes	6-10 years	Dyslipidemia	CKD	Nephropathy	1	1500	50	NA	1	1000	100	1	500	50	Morning	90	88	86	7.9	NA	7.6	156	NA	148	209	200	NA	NA	188	179	1.4	NA	1.1	7.4	NA	6.9	NA	Rosuvastatin	NA	Good	Yes	No	NA	NA	No
106	68	160	26.5625	Yes	3-6 years	Dyslipidemia	CKD	Nephropathy	1	1000	50	NA	1	1000	50	2	1000	50	Afternoon	68	60	66	8.3	NA	7.1	150	NA	100	201	198	NA	NA	126	125	1.2	NA	0.7	5.1	NA	3.2	Telmisartan	Rosuvastatin	Clopidogrel	Good	Yes	Yes	URTI	NA	No
107	84	179	26.2164	Yes	6-10 years	Dyslipidemia	CKD	Nephropathy	1	1000	50	NA	1	500	50	1	500	50	Morning	84	85	82	9	NA	8.7	149	NA	140	222	218	NA	NA	209	194	1.5	NA	0.1	7.3	NA	6.1	Telmisartan	NA	NA	Good	Yes	No	NA	NA	No
108	75	177	23.9395	Not known	6-10 years	Dyslipidemia, HTN	CKD	Nephropathy	1	1000	50	NA	1	1000	50	1	1000	50	Afternoon	75	78	76	8.2	NA	7	170	NA	130	240	200	NA	NA	200	160	1.3	NA	1.2	5	NA	4.7	Telmisartan	Rosuvastatin	Aspirin	Very good	Yes	No	NA	NA	No
109	75	173	25.0593	Yes	1-3 years	Smoking, Dyslipidemia	CKD	Nephropathy	2	500	100	NA	1	1000	100	1	1000	100	Morning	75	82	80	9	NA	8.6	180	NA	155	200	180	NA	NA	160	173	1.5	NA	1.5	4.5	NA	4.1	Telmisartan	Rosuvastatin	Aspirin	Fair	Yes	No	NA	NA	No
110	77	161	29.7056	Yes	6-10 years	HTN	CKD	Nephropathy	1	1000	50	NA	1	1000	50	1	1000	50	Morning	77	75	74	7.9	NA	6.9	180	NA	120	220	210	NA	NA	150	160	1.1	NA	1.1	5.6	NA	5.5	Telmisartan	Rosuvastatin	NA	Very good	Yes	No	NA	NA	No
111	77	165	29.7056	Yes	1-3 years	HTN	CKD	Nephropathy	1	1000	50	NA	1	1000	50	1	1000	50	Morning	77	75	74	7.9	NA	6.9	180	NA	120	220	210	NA	NA	160	150	1.1	NA	1.1	5.6	NA	5.5	Telmisartan	Rosuvastatin	NA	Very good	Yes	No	NA	NA	No
112	62	158	24.8358	No	3-6 years	Dyslipidemia	CKD	Nephropathy	1	1000	50	NA	1	500	100	1	500	50	Afternoon	62	63	69	9	NA	6	380	NA	380	280	250	NA	NA	250	220	1	NA	1	0.9	NA	1	NA	Rosuvastatin	Aspirin, Clopidogrel	Good	Yes	Yes	URTI	Mild (self-limiting)	No
113	60	165	22.0386	Yes	3-6 years	Dyslipidemia, HTN	CKD	Nephropathy	2	1000	100	NA	1	1000	50	1	1000	50	Morning, Night	60	60	58	9	NA	8.2	160	NA	220	210	180	NA	NA	200	220	1.7	NA	1.4	3.1	NA	3	Telmisartan	NA	NA	Good	Yes	No	NA	NA	No
114	81	166	29.3947	No	3-6 years	Dyslipidemia	CKD	Nephropathy	1	1000	50	NA	0.5	1000	50	2	1000	50	Morning	81	85	80	9	NA	5	360	NA	100	350	280	NA	NA	110	180	0.8	NA	1	0.7	NA	0.7	Telmisartan	Rosuvastatin	Ticagrelor	Very good	Yes	Yes	Nasopharyngitis	NA	No
115	78	161	30.0914	No	6-10 years	Smoking, Dyslipidemia, Obesity	CKD	Nephropathy	2	1000	50	NA	2	1000	50	1	1000	50	Morning	78	76	75	8.8	NA	8.2	312	NA	232	412	380	NA	NA	200	210	1.4	NA	1.2	4.4	NA	4.1	Telmisartan	Rosuvastatin	Aspirin	Very good	No	No	NA	NA	No
116	90	168	31.8878	Yes	1-3 years	Smoking	CKD	Nephropathy	2	500	50	NA	2	1000	50	1	1000	50	Morning	90	85	82	7.4	NA	7.2	190	NA	160	240	200	NA	NA	280	190	4.1	NA	3.8	6.7	NA	6.3	Losartan	NA	NA	Good	Yes	No	NA	NA	No
117	67	157	27.1816	No	1-3 years	Dyslipidemia	CKD	Nephropathy	1	1000	50	NA	1	1000	50	1	500	50	Afternoon	67	65	66	7	NA	6.1	180	NA	150	320	290	NA	NA	290	220	8	NA	8	7	NA	6	Telmisartan	NA	NA	Very good	No	No	NA	NA	No
118	87	165	33.5635	Yes	< 1 years	HTN	CKD	Nephropathy	2	1000	50	NA	1	1000	50	1	1000	50	Morning	87	85	80	8.2	NA	7.3	180	NA	140	270	260	NA	NA	240	220	1.2	NA	1.1	6.1	NA	5.2	Telmisartan	NA	NA	Very good	Yes	No	NA	NA	Yes
119	75	163	28.2284	Yes	3-6 years	None	CKD	Nephropathy	3	500	100	NA	1	1000	50	1	1000	50	Morning	75	75	73	7.8	NA	6.2	194	NA	102	215	236	NA	NA	141	145	1.3	NA	1.3	4.5	NA	4.5	Telmisartan	Rosuvastatin	NA	Good	No	Yes	Nasopharyngitis, Hypersensitivity, Hypoglycemia	NA	No
120	75	162	28.578	Yes	6-10 years	Smoking, Dyslipidemia, HTN	CKD	Nephropathy	2	1000	50	NA	4	2000	100	4	2000	100	Morning, Night	75	85	83	9	NA	8.3	180	NA	148	300	230	NA	NA	190	210	1.5	NA	1.3	3	NA	3	Telmisartan	Atorvastatin	Clopidogrel	Good	Yes	No	NA	NA	No
121	70	157	28.3987	No	6-10 years	HTN, Obesity	CKD	Nephropathy	4	1000	50	NA	1	1000	50	1	1000	50	Night	70	71	71	9	NA	5.6	360	NA	150	300	200	NA	NA	110	180	1	NA	1	0.9	NA	0.9	NA	Atorvastatin	Aspirin	Very good	Yes	Yes	URTI	Mild (self-limiting)	No
122	78	169	27.31	Yes	1-3 years	None	CKD	Nephropathy	1	1000	50	NA	1	1000	50	1	1000	50	Morning	78	75	76	7.8	NA	6.5	180	NA	140	200	160	NA	NA	120	140	1	NA	1	2.7	NA	4	Telmisartan	Rosuvastatin	Clopidogrel	Good	Yes	No	NA	NA	No
123	75	171	25.6489	No	1-3 years	Smoking	CKD	Nephropathy	1	1000	50	NA	1	1000	50	1	1000	50	Morning	75	85	85	8.1	NA	6.8	180	NA	120	250	230	NA	NA	160	130	1.4	NA	1.8	5.5	NA	6.1	Losartan	Atorvastatin	Aspirin	Good	Yes	No	NA	NA	No
124	75	162	28.578	Yes	3-6 years	Smoking, HTN, Obesity	CKD	Nephropathy	2	1000	50	NA	4	2000	50	2	1000	50	Morning, Night	75	75	74	8.5	NA	7.5	190	NA	130	300	300	NA	NA	190	220	1.4	NA	1.3	3.8	NA	3.8	Telmisartan	Rosuvastatin	Clopidogrel	Good	Yes	No	NA	NA	No
125	66	174	21.7994	No	3-6 years	HTN	CKD	Nephropathy	1	1500	50	NA	2	1000	50	1	1000	50	Morning, Night	66	60	66	8.5	NA	7	360	NA	250	350	225	NA	NA	200	300	8	NA	6	7	NA	5	Losartan	Rosuvastatin	Clopidogrel	Very good	Yes	No	NA	NA	No
126	67	171	22.913	No	1-3 years	Dyslipidemia	CKD	Nephropathy	1	1000	50	NA	1	1000	50	1	1000	50	Morning, Night	67	70	65	7	NA	5	340	NA	190	350	250	NA	NA	280	250	9	NA	1	8	NA	1.1	Losartan	NA	NA	Very good	Yes	No	NA	NA	No
127	80	160	31.25	Yes	1-3 years	Dyslipidemia	CKD	Nephropathy	1	1000	50	NA	1	1000	50	1	1000	50	Morning, Night	80	75	70	8.5	NA	5.3	180	NA	140	430	283	NA	NA	350	290	5	NA	5	8	NA	4	Telmisartan	Rosuvastatin	Prasugrel	Good	No	No	NA	NA	No
128	67	172	22.6474	Yes	3-6 years	Dyslipidemia	None	Nephropathy	2	500	100	NA	3	500	50	1	500	50	Afternoon	67	65	63	7.6	NA	5.9	143	NA	100	231	204	NA	NA	170	166	1.7	NA	1.3	5.4	NA	5.4	Telmisartan	NA	NA	Very good	Yes	No	NA	NA	No
129	75	175	24.4898	No	3-6 years	Dyslipidemia, HTN	None	Nephropathy	1	1000	50	NA	3	500	100	3	500	100	Night	75	75	74	8.5	NA	7.5	220	NA	180	200	200	NA	NA	190	180	0.4	NA	0.3	2.8	NA	2.8	NA	NA	NA	NA	Yes	No	NA	NA	No
130	75	175	24.4898	No	3-6 years	Smoking	None	Nephropathy	1	1000	50	NA	3	500	100	3	500	100	Night	75	75	74	8.5	NA	7.5	220	NA	180	220	216	NA	NA	190	180	0.4	NA	0.4	2.8	NA	2.8	NA	NA	NA	NA	Yes	No	NA	NA	No
131	75	178	23.6713	No	1-3 years	Smoking	None	Nephropathy	1	1000	50	NA	1	1000	50	3	500	100	Night	75	75	74	8.5	NA	8	210	NA	180	200	200	NA	NA	190	170	0.4	NA	0.3	2.8	NA	2.8	NA	NA	NA	NA	Yes	No	NA	NA	No
132	75	160	29.2969	No	1-3 years	Smoking	None	Nephropathy	1	1000	50	NA	1	500	100	1	500	50	Afternoon	75	72	70	8.5	NA	8	210	NA	170	296	280	NA	NA	170	173	1.9	NA	1.5	4.5	NA	4.2	Telmisartan	NA	NA	Good	Yes	No	NA	NA	No
133	72	167	25.8166	Yes	< 1 years	Obesity	None	Nephropathy	2	1000	50	NA	3	1000	50	3	1000	50	Morning	72	70	67	8.8	NA	6.5	150	NA	90	203	182	NA	NA	170	150	1.5	NA	1.5	6.1	NA	5.1	Telmisartan	NA	NA	Very good	Yes	No	NA	NA	No
134	69	169	24.1588	Yes	1-3 years	Dyslipidemia	None	Nephropathy	1	1000	50	NA	1	1000	50	1	1000	50	Morning	69	65	64	8.3	NA	7.4	240	NA	120	240	230	NA	NA	120	100	8	NA	2.3	2.3	NA	3.1	Telmisartan	NA	NA	Very good	Yes	No	NA	NA	No
135	62	165	22.7732	Yes	3-6 years	Smoking, Dyslipidemia, HTN	None	Nephropathy	3	500	100	NA	1	1000	50	1	1000	50	Night	62	65	66	7	NA	5.4	150	NA	100	210	190	NA	NA	160	110	1.3	NA	0.8	6.9	NA	4.1	Telmisartan	Atorvastatin	Clopidogrel	Very good	No	No	NA	NA	No
136	89	176	28.7319	Yes	1-3 years	Smoking, Dyslipidemia	None	Nephropathy	2	1000	100	NA	1	500	50	1	500	50	Morning	89	85	76	7.4	NA	7	148	NA	136	220	200	NA	NA	190	180	1.4	NA	1	6.7	NA	6.7	NA	Atorvastatin	NA	Good	Yes	No	NA	NA	No
137	75	150	33.3333	Yes	1-3 years	Smoking	None	Nephropathy	1	500	50	NA	4	500	50	2	500	50	Morning	75	73	70	7.6	NA	5.9	143	NA	100	230	203	NA	NA	170	165	1.7	NA	1.3	5.9	NA	5	Telmisartan	NA	NA	Very good	Yes	No	NA	NA	No
138	75	160	29.2969	Yes	3-6 years	Obesity	None	Nephropathy	1	1000	50	NA	1	1000	50	2	1000	50	Morning	75	70	74	8.2	NA	7.1	173	NA	100	201	190	NA	NA	130	126	1.3	NA	0.9	5.3	NA	3.2	Telmisartan	Rosuvastatin	Clopidogrel	Very good	Yes	Yes	Nasopharyngitis	NA	Yes
139	78	178	24.6181	Yes	6-10 years	Smoking	None	Nephropathy	2	1000	50	NA	2	1000	50	2	1000	50	Morning, Night	78	80	78	7.6	NA	6.7	200	NA	170	360	280	NA	NA	180	200	0.9	NA	0.8	3.9	NA	3.7	Telmisartan	NA	NA	Good	Yes	No	NA	NA	No
140	68	163	25.5937	Yes	3-6 years	Smoking, HTN	None	Nephropathy	1	1000	50	NA	2	1000	50	2	1000	50	Morning	68	65	64	9	NA	8.7	278	NA	225	312	278	NA	NA	280	240	1.2	NA	1.1	4	NA	3.8	Telmisartan	Rosuvastatin	Aspirin	Good	Yes	No	NA	NA	No
141	70	161	27.0051	Yes	6-10 years	Dyslipidemia	None	Nephropathy	1	1000	50	NA	1	1000	50	1	1000	50	Morning	70	68	67	7.8	NA	7.1	180	NA	120	270	260	NA	NA	200	210	1.3	NA	1.3	6.6	NA	6.6	Telmisartan	NA	NA	Good	Yes	No	NA	NA	No
142	75	161	28.9341	Not known	6-10 years	Dyslipidemia, HTN	None	Nephropathy	1	1000	50	NA	1	1000	50	1	1000	50	Afternoon	75	78	76	8.8	NA	7	170	NA	130	240	200	NA	NA	200	160	1.3	NA	1.2	5	NA	4.7	Telmisartan	Rosuvastatin	Aspirin	Very good	Yes	No	NA	NA	No
143	70	165	27.0051	Yes	6-10 years	HTN	None	Nephropathy	1	1000	50	NA	1	1000	50	1	1000	50	Morning	70	68	67	7.8	NA	7.1	180	NA	120	270	260	NA	NA	220	210	1.3	NA	1.3	6.6	NA	6.6	Telmisartan	NA	NA	Good	Yes	No	NA	NA	No
144	70	161	27.0051	Yes	6-10 years	HTN	None	Nephropathy	1	1000	50	NA	1	1000	50	1	1000	50	Morning	70	68	67	7.8	NA	7.1	180	NA	120	270	260	NA	NA	220	210	1.3	NA	1.3	6.6	NA	6.6	Losartan	NA	NA	Good	Yes	No	NA	NA	No
145	85	160	33.2031	No	1-3 years	Obesity	None	Nephropathy	2	1000	50	NA	1	1000	50	1	1000	50	Morning, Night	85	85	80	8.5	NA	7	160	NA	140	210	180	NA	NA	150	173	1.7	NA	1.5	3.2	NA	3.2	NA	NA	NA	Good	Yes	No	NA	NA	No
146	85	160	33.2031	No	1-3 years	None	None	Nephropathy	2	1000	50	NA	1	1000	50	1	1000	50	Morning	85	85	86	8.5	NA	7	160	NA	140	210	180	NA	NA	160	173	1.7	NA	1.5	3.2	NA	3.2	NA	NA	NA	Good	Yes	No	NA	NA	No
147	90	176	29.0548	Yes	1-3 years	Dyslipidemia	None	Nephropathy	2	1000	100	NA	1	500	50	1	500	50	Morning	90	86	84	7.7	NA	7	160	NA	140	200	190	NA	NA	170	168	1.4	NA	1.1	7.6	NA	6.7	Telmisartan	NA	NA	Very good	Yes	No	NA	NA	No
148	66	173	22.0522	Yes	1-3 years	Dyslipidemia	None	Nephropathy	2	1000	100	NA	2	1000	100	1	500	50	Morning	66	64	62	9	NA	8.3	160	NA	140	205	194	NA	NA	180	176	1.5	NA	1.1	7.6	NA	6.7	Telmisartan	NA	NA	Very good	Yes	No	NA	NA	No
149	67	166	24.3141	Yes	< 1 years	None	None	Nephropathy	2	1000	50	NA	2	1000	50	2	1000	50	Morning	67	65	64	8	NA	7.6	180	NA	150	200	265	NA	NA	190	231	1.4	NA	1.3	4.6	NA	4.5	NA	Rosuvastatin	NA	Good	Yes	No	NA	NA	No
150	90	176	29.0548	Yes	3-6 years	Dyslipidemia	None	Nephropathy	2	1500	100	NA	2	1000	100	1	500	50	Morning	90	86	80	7.4	NA	6.9	150	NA	140	200	190	NA	NA	170	168	1.5	NA	0.1	7	NA	6.4	Telmisartan	NA	NA	Very good	Yes	No	NA	NA	No
151	78	180	24.0741	Yes	3-6 years	Dyslipidemia	None	Nephropathy	2	1000	50	NA	1	1000	50	1	1000	50	Morning	78	78	77	7.6	NA	5.9	143	NA	100	230	201	NA	NA	132	165	1.7	NA	1.3	5.8	NA	5.4	NA	Atorvastatin	NA	Good	Yes	No	NA	NA	No
152	75	170	25.9516	Yes	1-3 years	Smoking, Dyslipidemia	None	Nephropathy	2	1000	100	NA	1	1000	50	1	1000	50	Morning	75	68	67	8.6	NA	8.2	180	NA	140	210	180	NA	NA	160	173	1.8	NA	1.5	3.1	NA	3.1	Telmisartan	NA	NA	Good	Yes	No	NA	NA	No
153	69	165	25.3444	Yes	3-6 years	Smoking, Dyslipidemia, HTN	None	Nephropathy	3	500	100	NA	1	1000	50	1	1000	50	Morning	69	65	70	7	NA	6	150	NA	90	260	190	NA	NA	160	110	1.6	NA	0.8	6.9	NA	2.4	Telmisartan	Atorvastatin	Aspirin	Very good	Yes	No	NA	NA	No
154	80	169	28.0102	Yes	6-10 years	Smoking	None	Nephropathy	2	500	50	NA	2	500	50	2	500	50	Morning	80	78	75	8.5	NA	7	130	NA	110	230	270	NA	NA	180	160	1.7	NA	1.5	5	NA	4	NA	NA	NA	Good	Yes	No	NA	NA	No
155	71	161	27.3909	Yes	3-6 years	Smoking, Dyslipidemia	None	Nephropathy	1	1000	50	NA	1	1000	50	2	1000	50	Morning, Night	71	70	70	7.8	NA	6.8	176	NA	123	360	300	NA	NA	180	181	1	NA	0.9	3.8	NA	3.7	Telmisartan	NA	NA	Good	Yes	No	NA	NA	No
156	75	139	38.8179	Yes	< 1 years	HTN	None	Nephropathy	1	1000	50	NA	1	1000	50	1	1000	50	Morning	75	75	74	9	NA	8.2	240	NA	160	320	280	NA	NA	160	110	0.6	NA	0.6	4.9	NA	3.7	Telmisartan	Rosuvastatin	NA	Good	Yes	No	NA	NA	No
157	64	160	25	Yes	3-6 years	Smoking	None	Nephropathy	3	1000	100	NA	1	1000	100	1	1000	50	Morning	64	60	63	7.9	NA	7.2	390	NA	320	240	250	NA	NA	270	290	0.5	NA	0.3	1.3	NA	0.7	Telmisartan	Rosuvastatin	Aspirin	Good	Yes	Yes	URTI	Mild (self-limiting)	No
158	78	165	28.6501	No	3-6 years	None	None	Nephropathy	3	1000	100	NA	3	1000	100	1	1000	50	Night	78	77	75	7.8	NA	7.2	193	NA	179	297	125	NA	NA	210	198	2.1	NA	1.8	6.1	NA	5.4	Losartan	Atorvastatin	Clopidogrel	Very good	Yes	No	NA	NA	No
159	88	174	29.0659	Yes	3-6 years	Dyslipidemia	None	Nephropathy	1	1500	50	NA	1	1000	50	1	500	50	Morning	88	86	84	8.8	NA	7.6	190	NA	170	209	200	NA	NA	189	177	1.4	NA	1.5	7.6	NA	7.3	Telmisartan	NA	NA	Good	Yes	No	NA	NA	No
160	85	165	28.17	Not known	6-10 years	Dyslipidemia, HTN	None	Nephropathy	1	1000	50	NA	1	1000	50	1	1000	50	Night	86	86	86	8.1	NA	6.9	140	NA	100	230	220	NA	NA	170	160	1	NA	1	5.7	NA	5.7	Telmisartan	NA	NA	Good	Yes	No	NA	NA	No
161	67	166	24.3141	Yes	3-6 years	None	None	Nephropathy	2	1000	50	NA	2	1000	50	2	1000	50	Morning	67	67	66	8.5	NA	6.8	130	NA	95	400	300	NA	NA	200	160	1	NA	1.1	4	NA	3	Telmisartan	NA	Aspirin	Good	Yes	No	NA	NA	No
162	80	162	30.4832	Yes	3-6 years	None	None	Nephropathy	1	1000	50	NA	2	1000	50	2	1000	50	Morning	80	75	74	9	NA	5	140	NA	120	350	400	NA	NA	300	250	7	NA	5	7	NA	4	Telmisartan	NA	NA	Very good	Yes	No	NA	NA	No
163	75	160	29.2969	Yes	3-6 years	HTN, Obesity	None	Nephropathy	3	1000	50	NA	3	1000	50	3	1000	50	Night	75	65	74	9	NA	8.2	160	NA	140	210	180	NA	NA	170	173	1.4	NA	1.4	3.5	NA	3.5	Losartan	NA	NA	Fair	No	No	NA	NA	No
164	85	161	32.7919	Yes	3-6 years	Dyslipidemia, HTN	None	Nephropathy	1	1000	50	NA	1	1000	50	1	1000	50	Morning	85	85	86	8.1	NA	7.5	160	NA	110	320	300	NA	NA	240	230	1.1	NA	1.1	6.1	NA	6.1	Telmisartan	Atorvastatin	Aspirin	Good	Yes	No	NA	NA	No
165	90	171	30.7787	Yes	1-3 years	Dyslipidemia	None	Nephropathy	1	1000	50	NA	1	500	50	1	500	50	Afternoon	90	88	86	9	NA	8.3	151	NA	138	225	209	NA	NA	194	186	1.6	NA	1.1	7.5	NA	6.9	NA	Atorvastatin	NA	Good	Yes	No	NA	NA	No
166	86	176	27.7634	No	3-6 years	Dyslipidemia	None	Nephropathy	2	1000	100	NA	2	1000	100	1	500	50	Morning	86	85	82	7	NA	6.8	142	NA	126	209	198	NA	NA	201	188	1.4	NA	0.1	7	NA	6	Telmisartan	NA	NA	Good	Yes	No	NA	NA	No
167	70	165	27.0051	Yes	< 1 years	Smoking, HTN	None	Nephropathy	1	1000	50	NA	0.5	1000	50	1	1000	50	Night	70	69	67	8.1	NA	7.5	180	NA	120	250	240	NA	NA	180	170	1.8	NA	1.8	3.7	NA	3.7	Telmisartan	NA	NA	Fair	Yes	No	NA	NA	No
168	90	176	29.0548	Yes	3-6 years	Dyslipidemia	None	Nephropathy	1	1500	50	NA	1	1000	100	1	500	50	Morning	90	88	86	7.9	NA	7.6	149	NA	140	209	200	NA	NA	194	190	1.5	NA	1	7.4	NA	6.9	NA	Atorvastatin	NA	Good	Yes	No	NA	NA	No
169	70	161	27.0051	Yes	< 1 years	Smoking, HTN	None	Nephropathy	1	1000	50	NA	0.5	1000	50	1	1000	50	Morning	70	68	67	8.1	NA	7.5	180	NA	120	250	220	NA	NA	180	170	1.8	NA	1.8	3.7	NA	3.7	Telmisartan	NA	NA	Fair	Yes	No	NA	NA	No
170	52	160	20.3125	Yes	1-3 years	None	None	Nephropathy	2	1000	50	NA	2	1000	50	2	1000	50	Morning, Night	52	50	45	7	NA	4	140	NA	120	400	350	NA	NA	300	250	8	NA	5	8	NA	5	Telmisartan	NA	NA	Very good	Yes	No	NA	NA	No
171	65	170	22.4913	No	1-3 years	Dyslipidemia	None	Nephropathy	1	1000	50	NA	1	500	100	3	500	100	Morning	65	68	66	7.6	NA	5.6	143	NA	100	230	203	NA	NA	132	165	1.7	NA	1.3	5.9	NA	5.4	Telmisartan	NA	NA	Very good	Yes	No	NA	NA	No
172	78	165	28.6501	Yes	1-3 years	None	None	Nephropathy	1	1000	50	NA	1	1000	50	1	1000	50	Morning	78	75	76	7.8	NA	6.5	180	NA	140	200	160	NA	NA	100	100	1	NA	1	3.2	NA	4	Telmisartan	NA	NA	Very good	Yes	No	NA	NA	No
173	75	166	27.2173	No	1-3 years	HTN	None	Nephropathy	2	1000	50	NA	2	1000	50	2	1000	50	Morning, Night	75	67	74	8.8	NA	8.5	195	NA	170	300	285	NA	NA	190	250	1.8	NA	1.5	5.8	NA	5.5	Losartan	Atorvastatin	Aspirin	Good	Yes	No	NA	NA	No
174	72	165	27.7767	Yes	3-6 years	Dyslipidemia	None	Nephropathy	1	1000	50	NA	1	1000	50	1	1000	50	Night	72	70	68	7.8	NA	7.2	160	NA	120	210	200	NA	NA	180	170	1.3	NA	1.3	4.2	NA	4.2	Telmisartan	NA	NA	Fair	Yes	No	NA	NA	No
175	91	169	31.8616	No	1-3 years	None	None	Nephropathy	2	1500	50	NA	2	500	50	1	500	50	Night	91	90	87	8.1	NA	7.8	300	NA	265	275	261	NA	NA	370	345	2	NA	1.1	6.7	NA	6.2	NA	Rosuvastatin	Aspirin, Clopidogrel	Good	Yes	No	NA	NA	No
176	75	162	28.578	Yes	3-6 years	HTN, Obesity	None	Nephropathy	2	1000	50	NA	4	2000	100	1	1000	50	Morning, Night	75	75	74	8	NA	8	150	NA	130	360	210	NA	NA	190	200	1.8	NA	1.4	6	NA	5.8	NA	Atorvastatin	Aspirin	Very good	No	No	NA	NA	No
177	68	162	25.9107	No	1-3 years	HTN	None	Nephropathy	2	1000	50	NA	4	2000	100	2	1000	50	Morning, Night	68	65	74	8	NA	7	140	NA	155	360	270	NA	NA	190	240	1.5	NA	1.5	2.5	NA	2.6	NA	Atorvastatin	Aspirin	Good	Yes	No	NA	NA	No
178	61	163	22.9591	Yes	1-3 years	None	None	Nephropathy	1	1000	50	NA	1	1000	50	1	1000	50	Morning, Night	61	65	58	8	NA	6.2	270	NA	207	370	240	NA	NA	260	170	8	NA	7.5	3.6	NA	3.2	Telmisartan	NA	NA	Very good	No	No	NA	NA	No
179	74	164	27.5134	Yes	< 1 years	Smoking	None	Nephropathy	1	1000	50	NA	1	1000	50	3	500	100	Morning	74	71	69	8.1	NA	7.4	179	NA	150	300	278	NA	NA	250	250	8	NA	5	7	NA	4	Telmisartan	NA	NA	Good	Yes	No	NA	NA	No
180	75	167	26.8923	Yes	1-3 years	Smoking	None	Nephropathy	1	1000	50	NA	1	1000	50	3	500	100	Night	75	71	69	8.1	NA	7.4	179	NA	140	300	278	NA	NA	250	150	8	NA	5	7	NA	4	Telmisartan	NA	NA	Good	Yes	No	NA	NA	No
181	77	161	29.7056	Yes	6-10 years	Dyslipidemia	None	Nephropathy	1	1000	50	NA	1	1000	50	1	1000	50	Morning	77	74	71	8.1	NA	6.9	140	NA	100	250	220	NA	NA	180	170	1	NA	1	5.2	NA	5.7	Telmisartan	NA	NA	NA	Yes	No	NA	NA	No
182	75	170	25.9516	No	1-3 years	Dyslipidemia	PAD	Nephropathy	1	1000	50	NA	1	1000	50	1	1000	50	Morning, Night	75	72	70	8	NA	7	240	NA	200	320	290	NA	NA	290	240	8	NA	7	7	NA	6	NA	Atorvastatin	NA	Very good	Yes	No	NA	NA	No
183	75	170	25.9516	Not known	3-6 years	Dyslipidemia	PAD	Nephropathy	1	1000	50	NA	1	1000	50	1	1000	50	Morning	75	72	70	8	NA	7	240	NA	200	320	290	NA	NA	150	140	8	NA	7	7	NA	6	Losartan	NA	NA	Very good	No	No	NA	NA	No
184	59	162	22.4813	Yes	6-10 years	Dyslipidemia	PAD	Nephropathy	2	1000	100	NA	2	1000	100	2	1000	100	Morning	59	64	56	7.6	NA	6.7	165	NA	107	300	380	NA	NA	165	170	1.9	NA	1.5	4	NA	3	Telmisartan	Rosuvastatin	Clopidogrel	Very good	Yes	No	NA	NA	No
185	75	159	29.6665	No	1-3 years	HTN	PAD	Nephropathy	2	1000	100	NA	1	1000	50	1	1000	50	Morning	75	76	75	9	NA	5.3	250	NA	190	200	198	NA	NA	100	110	0.9	NA	1	0.7	NA	0.8	Telmisartan	Atorvastatin	Aspirin	Very good	Yes	No	NA	NA	No
186	75	161	28.9341	Yes	3-6 years	Smoking, Dyslipidemia	PAD	Nephropathy	2	1000	50	NA	2	1000	50	2	1000	100	Morning	75	78	80	7.9	NA	6.2	190	NA	110	210	200	NA	NA	165	160	1.9	NA	1.5	2.9	NA	2.7	Telmisartan	Atorvastatin	Clopidogrel	Very good	Yes	No	NA	NA	No
187	75	160	29.2969	No	1-3 years	HTN	PAD	Nephropathy	3	1000	100	NA	1	1000	50	1	1000	50	Morning	75	75	74	8.8	NA	8.1	240	NA	260	260	270	NA	NA	310	260	0.8	NA	0.6	0.8	NA	0.8	Telmisartan	Atorvastatin	Clopidogrel	Good	Yes	Yes	URTI	Mild (self-limiting)	No
188	87	165	33.5635	Yes	3-6 years	Dyslipidemia, HTN, Obesity	PAD	Nephropathy	2	1000	50	NA	2	1000	50	1	1000	50	Morning	87	85	81	8.8	NA	7.2	190	NA	100	240	230	NA	NA	170	150	3.1	NA	1.3	8	NA	5.6	Telmisartan	Rosuvastatin	Ticagrelor	Good	Yes	No	NA	NA	No
189	87	160	33.9844	Yes	1-3 years	Smoking, Obesity	PAD	Nephropathy	1	1000	50	NA	1	1000	50	1	1000	50	Morning	87	85	86	8	NA	7	240	NA	200	320	290	NA	NA	290	240	8	NA	7	7	NA	6	Telmisartan	NA	NA	Very good	Yes	No	NA	NA	No
190	72	156	29.5858	Yes	1-3 years	Smoking	PAD	Nephropathy	1	1000	50	NA	1	1000	50	1	1000	50	Afternoon	72	70	67	8	NA	5	150	NA	120	280	250	NA	NA	200	180	8	NA	7	9	NA	8	Losartan	NA	NA	Very good	No	No	NA	NA	No
191	82	157	33.2671	Yes	3-6 years	Smoking	PAD	Nephropathy	2	1000	50	NA	2	1000	50	2	1000	50	Afternoon	82	85	76	7.4	NA	7.2	210	NA	180	280	260	NA	NA	110	120	4.4	NA	4.1	6.7	NA	6.4	Telmisartan	NA	NA	Good	Yes	No	NA	NA	No
192	90	180	27.7778	Yes	3-6 years	Dyslipidemia	PAD	Nephropathy	2	1000	100	NA	2	1000	100	1	500	50	Morning	90	86	84	7.7	NA	6.8	160	NA	130	220	210	NA	NA	189	174	1.4	NA	1	7	NA	6.7	Telmisartan	NA	NA	Good	Yes	No	NA	NA	No
193	85	172	28.7317	Yes	3-6 years	Obesity	PAD	Nephropathy	1	1000	50	NA	1	1000	50	1	1000	50	Morning	85	85	80	7.9	NA	6.8	189	NA	157	220	210	NA	NA	180	170	1.2	NA	0.9	6.3	NA	5.5	Telmisartan	NA	NA	Good	Yes	No	NA	NA	No
194	86	159	34.0176	No	1-3 years	None	PAD	Nephropathy	1	1500	50	NA	1	500	50	2	1000	100	Morning	86	85	86	9	NA	5	360	NA	150	300	100	NA	NA	110	180	0.9	NA	1	0.6	NA	0.8	Telmisartan	Rosuvastatin	Aspirin	Good	Yes	No	NA	NA	No
195	78	159	30.8532	No	< 1 years	Dyslipidemia	PAD	Nephropathy	3	500	100	NA	0.5	1000	50	2	1000	50	Morning	78	80	80	9	NA	5.8	360	NA	100	300	200	NA	NA	110	180	0.8	NA	1	0.6	NA	0.6	Telmisartan	Rosuvastatin	Ticagrelor	Very good	Yes	Yes	Nasopharyngitis	Moderate (requires intervention)	No
196	85	161	32.7919	Yes	3-6 years	HTN	PAD	Nephropathy	1	1000	50	NA	1	1000	50	1	1000	50	Morning	85	85	81	8.1	NA	7.5	160	NA	110	320	300	NA	NA	240	230	1.1	NA	1.1	6.1	NA	6.1	Telmisartan	Atorvastatin	NA	Good	Yes	No	NA	NA	No
197	85	165	32.7919	Yes	3-6 years	Dyslipidemia, HTN	PAD	Nephropathy	1	1000	50	NA	2	1000	50	1	1000	50	Morning	85	85	81	8.1	NA	7.5	160	NA	110	320	300	NA	NA	240	300	1.1	NA	1.1	6.1	NA	6.1	Telmisartan	Atorvastatin	Aspirin	Good	Yes	No	NA	NA	No
198	75	159	29.6665	No	< 1 years	Dyslipidemia	PAD	Nephropathy	1	1000	50	NA	2	1000	100	2	1500	50	Morning	75	76	75	8	NA	5	300	NA	160	200	100	NA	NA	110	110	1.1	NA	1.1	0.9	NA	0.9	Losartan	Atorvastatin	NA	Very good	Yes	Yes	URTI	Mild (self-limiting)	No
199	70	154	29.5159	No	1-3 years	Smoking	PAD	Nephropathy	1	1000	50	NA	1	1000	50	1	1000	50	Morning	70	69	68	7.2	NA	7	220	NA	200	300	280	NA	NA	200	210	9	NA	8	8	NA	7	NA	Rosuvastatin	NA	Very good	Yes	No	NA	NA	No
200	82	165	30.1194	Yes	3-6 years	Dyslipidemia	PAD	Nephropathy	1	1000	50	NA	1	1000	50	1	1000	50	Afternoon	82	85	86	7	NA	6.5	200	NA	160	240	200	NA	NA	180	190	1	NA	1	2.5	NA	3	Telmisartan	Rosuvastatin	Aspirin	Very good	Yes	No	NA	NA	No
201	75	182	22.6422	No	< 1 years	Smoking	CKD	Nephropathy, IHD	3	1500	100	NA	0.5	1000	50	2	500	50	Morning, Night	75	67	74	7.7	NA	6.9	188	NA	156	210	205	NA	NA	185	175	1.3	NA	1	6.4	NA	5.6	Telmisartan	Atorvastatin	Clopidogrel	Very good	Yes	No	NA	NA	No
202	75	139	38.8179	Not known	< 1 years	Obesity	CKD	Nephropathy, IHD	3	500	100	NA	0.5	1000	100	1	1000	100	Night	75	75	74	8.3	NA	6.1	170	NA	155	290	260	NA	NA	310	200	1	NA	0.9	3.1	NA	3	Telmisartan	NA	Prasugrel	Good	Yes	No	NA	NA	Yes
203	71	165	26.079	No	1-3 years	None	CKD	Nephropathy, IHD	3	1000	100	NA	1	500	100	1	1500	50	Morning, Night	71	69	68	8	NA	6.9	191	NA	163	230	212	NA	NA	200	180	1.4	NA	1	6.9	NA	6.1	Telmisartan	Atorvastatin	Clopidogrel	Very good	Yes	Yes	Hypersensitivity	Mild (self-limiting)	No
204	70	154	29.5159	Yes	1-3 years	Dyslipidemia	CKD	Nephropathy, IHD	1	1000	50	NA	1	1000	50	1	1000	50	Morning	70	65	64	8	NA	7	250	NA	190	350	310	NA	NA	110	150	8	NA	5	7	NA	6	Losartan	NA	NA	Very good	Yes	No	NA	NA	No
205	80	169	28.0102	No	1-3 years	Dyslipidemia	CKD	Nephropathy, IHD	1	1000	50	NA	1	1000	50	1	1000	50	Morning	80	78	68	7	NA	6.5	180	NA	140	220	200	NA	NA	180	140	1	NA	1	2.5	NA	3	Telmisartan	NA	NA	Good	Yes	No	NA	NA	No
206	72	169	25.2092	No	1-3 years	Dyslipidemia	CKD	Nephropathy, IHD	1	1000	50	NA	1	1000	50	1	1000	50	Morning	72	68	74	9	NA	7.3	220	NA	150	200	250	NA	NA	120	100	1	NA	1	3.2	NA	3.3	NA	Atorvastatin	NA	Very good	Yes	No	NA	NA	Yes
207	75	164	27.8852	Yes	1-3 years	Smoking	None	Nephropathy, IHD	3	500	100	NA	0.5	1000	100	2	1000	100	Morning	75	75	74	9	NA	8.5	280	NA	240	310	300	NA	NA	150	180	1.1	NA	0.9	9	NA	2.9	Telmisartan	Rosuvastatin	Clopidogrel	Good	Yes	No	NA	NA	No
208	59	165	28.17	Yes	6-10 years	Dyslipidemia	None	Nephropathy, IHD	2	1000	50	NA	1	1000	50	1	1000	50	Morning	59	55	55	8.2	NA	7.2	160	NA	100	210	190	NA	NA	170	160	1.2	NA	1.2	4.8	NA	4.8	Losartan	Atorvastatin	Aspirin	Very good	Yes	No	NA	NA	No
209	95	163	35.756	Yes	1-3 years	Dyslipidemia	None	Nephropathy, IHD	1	500	50	NA	4	500	100	1	1500	100	Night	95	99	93	8.2	NA	8	200	NA	186	260	255	NA	NA	300	260	1	NA	1.9	4	NA	4.8	NA	Atorvastatin	NA	Very good	No	No	NA	NA	No
210	79	175	25.7959	Yes	3-6 years	Smoking	None	Nephropathy, IHD	3	1500	100	NA	1	500	100	0.5	500	50	Morning, Night	79	78	78	8.8	NA	7.1	149	NA	138	200	189	NA	NA	170	154	1.5	NA	1.1	6.7	NA	6.7	Losartan	Rosuvastatin	Clopidogrel	Very good	Yes	Yes	Nasopharyngitis	Mild (self-limiting)	No
211	75	163	28.2284	Yes	1-3 years	Smoking	None	Nephropathy, IHD	2	1000	50	NA	2	1000	50	2	1500	50	Morning	75	78	74	7.5	NA	6.4	180	NA	150	280	260	NA	NA	160	180	3.2	NA	0.9	4.2	NA	4.2	NA	Rosuvastatin	NA	Very good	Yes	No	NA	Mild (self-limiting)	Yes
212	80	169	28.0102	Yes	6-10 years	Smoking, Dyslipidemia, HTN	None	Nephropathy, IHD	2	1000	50	NA	2	500	50	2	500	50	Morning, Night	80	78	77	8.5	NA	7	130	NA	110	230	270	NA	NA	180	160	1.7	NA	1.5	5	NA	4	Telmisartan	Rosuvastatin	Aspirin	Very good	Yes	No	NA	NA	No
213	80	169	28.0102	Yes	6-10 years	Smoking, Dyslipidemia, HTN	None	Nephropathy, IHD	2	1000	50	NA	2	500	50	2	500	50	Morning, Night	80	78	77	8.5	NA	7	130	NA	110	230	270	NA	NA	180	160	1.7	NA	1.5	5	NA	4	Telmisartan	Rosuvastatin	Aspirin	Very good	Yes	No	NA	NA	No
214	75	155	31.2175	No	1-3 years	Smoking	None	Nephropathy, IHD	3	1000	100	NA	2	1000	50	2	1000	50	Morning	75	75	70	7.2	NA	7	240	NA	220	220	218	NA	NA	200	180	1.6	NA	1	6.5	NA	6.5	NA	NA	NA	Very good	Yes	No	NA	NA	No
215	75	162	28.578	No	1-3 years	Smoking	PAD	Nephropathy, IHD	3	500	100	NA	2	1000	100	2	1000	50	Morning	75	77	74	9	NA	6.9	140	NA	130	300	350	NA	NA	250	230	1.3	NA	1.2	3.9	NA	4	Telmisartan	Rosuvastatin	Clopidogrel	Good	Yes	No	NA	NA	No
216	75	156	30.8185	Not known	3-6 years	HTN	PAD	Nephropathy, IHD	3	500	100	NA	0.5	1000	100	0.5	500	100	Afternoon	75	77	77	8.1	NA	6.1	180	NA	170	300	300	NA	NA	320	300	0.9	NA	0.8	4	NA	3.9	Telmisartan	NA	Clopidogrel	Good	Yes	No	NA	NA	No
217	82	169	28.7105	Yes	< 1 years	None	PAD	Nephropathy, IHD	1	1000	50	NA	1	1000	50	1	1000	50	Morning, Night	82	85	86	7	NA	6.5	200	NA	160	240	200	NA	NA	180	160	1	NA	1	2.5	NA	3	NA	NA	Clopidogrel	Very good	Yes	No	NA	NA	No
218	90	176	29.0548	Yes	3-6 years	Dyslipidemia	PAD	Nephropathy, IHD	2	1000	100	NA	2	1000	100	1	500	50	Morning	90	86	80	7	NA	6.8	140	NA	128	200	190	NA	NA	176	160	1.6	NA	0.1	7.6	NA	7	NA	Atorvastatin	NA	Very good	Yes	No	NA	NA	No
219	75	151	32.8933	No	3-6 years	None	PAD	Nephropathy, IHD	2	1000	100	NA	3	500	100	2	1000	50	Morning	75	75	74	8.3	NA	7.4	145	NA	117	220	320	NA	NA	189	168	1	NA	1	3.1	NA	3.1	Telmisartan	NA	NA	Good	Yes	No	NA	NA	No
220	70	157	28.3987	No	1-3 years	Smoking	PAD	Nephropathy, IHD	1	1000	100	NA	0.5	1000	100	0.5	1000	50	Night	70	71	71	9	NA	5	360	NA	150	300	200	NA	NA	110	180	1	NA	1.1	9.7	NA	3.9	Telmisartan	Rosuvastatin	NA	Very good	Yes	Yes	URTI	Mild (self-limiting)	No
221	54	169	18.9069	Yes	1-3 years	Dyslipidemia	PAD	Nephropathy, IHD	1	1000	50	NA	1	1000	50	1	1000	50	Morning	54	55	56	8	NA	7	180	NA	140	200	200	NA	NA	180	100	1	NA	1	9	NA	9	Losartan	NA	NA	Very good	Yes	No	NA	NA	No
222	95	165	36.6498	Yes	< 1 years	Smoking, Dyslipidemia	PAD	Nephropathy, IHD, MI	2	1000	50	NA	2	1000	50	1	1000	50	Night	95	90	92	8.8	NA	7.2	160	NA	120	240	230	NA	NA	180	160	4	NA	1.4	8.3	NA	5.2	Telmisartan	Rosuvastatin	NA	Very good	Yes	No	NA	NA	No
223	69	172	23.3234	No	1-3 years	Dyslipidemia	CKD	Nephropathy, MI	1	1000	50	NA	1	500	100	1	500	100	Afternoon	69	65	60	9	NA	8	210	NA	100	400	380	NA	NA	140	180	1	NA	1	0.9	NA	0.9	NA	Atorvastatin	Aspirin	Very good	Yes	Yes	URTI	Mild (self-limiting)	No
224	75	175	24.4898	Yes	3-6 years	None	CKD	Nephropathy, MI	2	1000	50	NA	2	1000	50	1	1000	50	Night	75	73	72	8.4	NA	7.5	170	NA	150	270	210	NA	NA	210	230	0.7	NA	0.7	2.1	NA	2.1	Telmisartan	Rosuvastatin	NA	Good	Yes	No	NA	NA	No
225	88	179	27.4648	Yes	6-10 years	Dyslipidemia	CKD	Nephropathy, MI	3	1000	100	NA	2	1000	50	2	1000	100	Morning, Night	88	86	84	8	NA	7.6	208	NA	163	244	219	NA	NA	191	177	1.4	NA	1.1	6.7	NA	6.7	Telmisartan	Rosuvastatin	Aspirin	Very good	Yes	Yes	Nasopharyngitis	Moderate (requires intervention)	Yes
226	60	159	23.7332	No	< 1 years	HTN	CKD	Nephropathy, MI	1	1000	50	NA	1	500	100	1	1000	100	Afternoon	60	60	62	9	NA	7	180	NA	120	220	150	NA	NA	260	100	1	NA	1	0.5	NA	0.9	Telmisartan	NA	NA	Very good	Yes	Yes	URTI	Mild (self-limiting)	No
227	75	157	30.4272	Not known	1-3 years	None	CKD	Nephropathy, MI	2	1000	100	NA	3	500	100	2	1000	50	Morning	75	75	67	7.9	NA	6.3	148	NA	122	250	215	NA	NA	175	145	1	NA	1	3.1	NA	3.1	Telmisartan	NA	NA	Very good	Yes	No	NA	NA	No
228	75	158	30.0433	Not known	1-3 years	None	CKD	Nephropathy, MI	1	1000	100	NA	3	500	100	1	1000	50	Morning	75	75	74	8.8	NA	7.5	162	NA	152	239	270	NA	NA	192	172	0.9	NA	0.9	5	NA	5	NA	Rosuvastatin	Clopidogrel	Good	Yes	No	NA	NA	No
229	72	171	24.623	Yes	3-6 years	Smoking	CKD	Nephropathy, MI	2	1000	50	NA	2	1000	50	2	1000	50	Morning, Night	72	75	80	8.8	NA	8.1	350	NA	300	300	220	NA	NA	210	250	2	NA	4	8	NA	4	Telmisartan	NA	NA	Very good	Yes	No	NA	NA	No
230	72	156	29.5858	No	1-3 years	Obesity	CKD	Nephropathy, MI	1	1000	50	NA	1	1000	50	1	1000	50	Morning	72	70	67	8	NA	7	150	NA	120	200	210	NA	NA	150	140	8	NA	7	9	NA	8	NA	Atorvastatin	NA	Very good	Yes	No	NA	NA	No
231	75	155	31.2175	Yes	6-10 years	Smoking, Dyslipidemia	CKD	Nephropathy, MI	2	500	100	NA	2	1500	100	1	1000	50	Morning, Night	75	72	70	7.8	NA	7.2	320	NA	290	240	190	NA	NA	200	160	1.1	NA	0.9	6.2	NA	5.9	Telmisartan	NA	NA	Very good	Yes	No	NA	NA	No
232	80	165	29.3848	Yes	3-6 years	Dyslipidemia, HTN	CKD	Nephropathy, MI	1	1000	50	NA	1	1000	50	1	1000	50	Morning	80	73	70	7	NA	5.8	250	NA	150	200	210	NA	NA	140	130	8	NA	6	7	NA	5	Telmisartan	NA	NA	Very good	Yes	No	NA	NA	No
233	75	162	28.578	Not known	3-6 years	Obesity	CKD	Nephropathy, MI	1	1000	100	NA	3	500	100	2	1000	50	Morning	75	75	74	8.6	NA	7.2	165	NA	129	205	180	NA	NA	210	190	0.7	NA	0.7	4.5	NA	4.5	Telmisartan	NA	NA	Good	Yes	No	NA	NA	No
234	68	155	28.3039	No	3-6 years	None	CKD	Nephropathy, MI	1	1000	50	NA	1	1000	50	1	1000	50	Morning	68	68	65	7.8	NA	7.2	270	NA	140	380	330	NA	NA	250	200	2.3	NA	1.8	3.6	NA	3.4	Telmisartan	NA	NA	Good	Yes	No	NA	NA	Yes
235	75	155	31.2175	Yes	3-6 years	Smoking	CKD	Nephropathy, MI	2	500	50	NA	1	1000	50	1	1000	50	Morning, Night	75	75	72	7.9	NA	7.2	320	NA	280	260	220	NA	NA	230	190	1.2	NA	0.9	6.5	NA	6.2	NA	Atorvastatin	Aspirin, Clopidogrel	Very good	Yes	No	NA	NA	No
236	68	152	29.4321	No	< 1 years	Dyslipidemia	CKD	Nephropathy, MI	1	1000	50	NA	1	1000	100	1	1000	100	Afternoon	68	65	60	7.5	NA	6.5	300	NA	100	400	200	NA	NA	250	150	1	NA	1	0.9	NA	1	NA	Rosuvastatin	Aspirin	Very good	Yes	Yes	URTI	Mild (self-limiting)	No
237	70	150	31.1111	Not known	1-3 years	Smoking	CKD	Nephropathy, MI	1	1000	50	NA	1	1000	50	1	1000	50	Afternoon	70	68	65	7	NA	6	250	NA	150	300	280	NA	NA	200	210	1.7	NA	1.7	9	NA	8	NA	Atorvastatin	NA	Very good	Yes	No	NA	NA	No
238	70	150	31.1111	Not known	1-3 years	Smoking	CKD	Nephropathy, MI	1	1000	50	NA	1	1000	50	1	1000	50	Afternoon	70	68	67	9	NA	7	150	NA	130	350	300	NA	NA	200	210	8	NA	8	7	NA	7	NA	Atorvastatin	NA	Very good	Yes	No	NA	NA	No
239	75	155	31.2175	Yes	1-3 years	None	CKD	Nephropathy, MI	1	500	50	NA	1	1500	100	1	1500	100	Morning, Night	75	80	76	7	NA	6.8	290	NA	220	210	180	NA	NA	190	160	1.2	NA	1	6.9	NA	6.2	NA	NA	NA	Very good	Yes	No	NA	NA	No
240	90	179	28.089	No	< 1 years	HTN	None	Nephropathy, MI	3	1500	100	NA	0.5	1000	50	1	1000	100	Morning, Night	90	86	85	8.8	NA	6.1	180	NA	160	208	201	NA	NA	180	170	1.3	NA	1.1	6.5	NA	6.7	Losartan	Rosuvastatin	Aspirin	Very good	Yes	Yes	Hypersensitivity	Mild (self-limiting)	Yes
241	90	163	33.8741	Yes	1-3 years	Dyslipidemia	None	Nephropathy, MI	1	1000	50	NA	3	1000	100	3	500	100	Afternoon	90	88	87	7.9	NA	7.8	210	NA	209	250	275	NA	NA	180	150	1	NA	1.9	4.9	NA	5	Losartan	NA	NA	Very good	No	No	NA	NA	No
242	69	163	25.9701	Yes	6-10 years	Dyslipidemia	None	Nephropathy, MI	1	1000	100	NA	1	500	50	0.5	500	50	Morning	69	70	73	8.5	NA	7.5	200	NA	120	400	200	NA	NA	180	160	1	NA	1	0.9	NA	1	NA	Atorvastatin	Aspirin	Very good	Yes	No	NA	NA	No
243	75	155	31.2175	No	1-3 years	Smoking, Dyslipidemia, Obesity	None	Nephropathy, MI	3	1000	100	NA	0.5	1000	50	1	1500	50	Morning	75	75	74	8.1	NA	7.6	370	NA	320	240	360	NA	NA	380	350	0.9	NA	0.8	0.8	NA	0.6	Losartan	Atorvastatin	Prasugrel	Good	Yes	Yes	URTI	Mild (self-limiting)	Yes
244	78	140	28.17	Yes	3-6 years	Smoking	None	Nephropathy, MI	1	1000	100	NA	0.5	1000	50	0.5	500	50	Morning	78	75	79	8.8	NA	7.8	360	NA	360	360	350	NA	NA	200	369	1.5	NA	1.5	0.9	NA	0.9	Telmisartan	NA	NA	Very good	Yes	Yes	URTI	Moderate (requires intervention)	Yes
245	59	163	22.2063	No	6-10 years	Dyslipidemia	None	Nephropathy, MI	0.5	1500	100	NA	0.5	1000	50	0.5	1000	100	Afternoon	59	55	59	9	NA	7.8	210	NA	180	210	190	NA	NA	190	170	1	NA	1	0.9	NA	1	Telmisartan	Rosuvastatin	Clopidogrel	Good	Yes	No	NA	NA	No
246	63	163	23.7118	No	6-10 years	Dyslipidemia	None	Nephropathy, MI	0.5	1500	100	NA	1	1500	50	0.5	1000	50	Afternoon	63	60	63	7.9	NA	6.9	210	NA	180	210	190	NA	NA	190	170	1	NA	1	1.3	NA	1	Telmisartan	Rosuvastatin	Clopidogrel	Very good	Yes	No	NA	NA	No
247	56	169	19.6072	Yes	1-3 years	None	None	Nephropathy, MI	1	1000	50	NA	1	1000	50	1	1000	50	Morning	56	52	50	7.3	NA	6.6	240	NA	160	240	200	NA	NA	160	120	1	NA	1	2.9	NA	3.1	NA	Rosuvastatin	NA	Good	Yes	No	NA	NA	No
248	64	172	21.6333	Yes	3-6 years	Smoking, Obesity	None	Nephropathy, MI	3	1000	100	NA	1	500	100	2	1000	50	Afternoon	64	63	63	7.9	NA	6.8	188	NA	159	215	206	NA	NA	190	180	1.3	NA	1	6.4	NA	5.9	Telmisartan	Rosuvastatin	Clopidogrel	Good	Yes	Yes	NA	Mild (self-limiting)	No
249	84	169	29.4107	No	< 1 years	None	None	Nephropathy, MI	1	1000	50	NA	1	1000	50	1	1000	50	Morning	84	85	78	7.5	NA	6.5	200	NA	160	240	200	NA	NA	140	100	1	NA	1	2.5	NA	3.5	NA	Atorvastatin	NA	Very good	Yes	No	NA	NA	No
250	89	157	36.1069	Yes	1-3 years	Smoking	None	Nephropathy, MI	2	1000	50	NA	2	1000	50	1	1000	50	Night	89	85	80	7.4	NA	7.1	190	NA	160	260	240	NA	NA	200	200	4.9	NA	4.1	6.6	NA	6.3	Telmisartan	NA	NA	Very good	Yes	No	NA	NA	No
251	69	163	25.9701	Yes	6-10 years	Dyslipidemia	None	Nephropathy, MI	0.5	1500	100	NA	0.5	500	100	0.5	1500	100	Afternoon	69	65	69	9	NA	8.2	210	NA	170	210	190	NA	NA	190	170	1	NA	1	0.9	NA	1	Telmisartan	Atorvastatin	Ticagrelor	Very good	Yes	No	NA	NA	No
252	75	154	31.6242	Yes	< 1 years	Smoking	PAD	Nephropathy, MI	3	500	100	NA	1	1000	100	1	1000	50	Morning	75	73	72	9	NA	8.9	180	NA	150	250	240	NA	NA	200	300	0.9	NA	0.8	5.1	NA	5	Losartan	Rosuvastatin	Clopidogrel	Good	Yes	No	NA	NA	No
253	80	158	32.0461	No	< 1 years	HTN	PAD	Nephropathy, MI	1	1500	100	NA	1	1000	50	1	1000	50	Night	80	70	70	9	NA	7	200	NA	200	300	200	NA	NA	100	158	0.9	NA	1	0.7	NA	0.5	Telmisartan	Atorvastatin	Aspirin	Good	Yes	Yes	URTI	Mild (self-limiting)	No
254	75	162	28.578	Yes	1-3 years	Smoking	PAD	Nephropathy, MI	3	500	100	NA	1	1000	50	2	1000	50	Night	75	66	74	9	NA	8.4	200	NA	180	310	300	NA	NA	250	230	0.9	NA	0.8	4.1	NA	4.2	Telmisartan	Rosuvastatin	Aspirin, Clopidogrel	Good	Yes	No	NA	NA	No
255	75	154	31.6242	Not known	3-6 years	Dyslipidemia	PAD	Nephropathy, MI	3	1500	100	NA	1	1000	100	1	1000	100	Morning	75	84	84	8.4	NA	6.1	200	NA	120	400	390	NA	NA	270	280	1.1	NA	1	5.4	NA	5.3	Telmisartan	Rosuvastatin	Clopidogrel	Good	Yes	No	NA	NA	No
256	90	165	34.7209	Yes	1-3 years	Smoking, Obesity	PAD	Nephropathy, MI	1	1000	50	NA	1	1000	50	1	1000	50	Morning	90	89	86	7.8	NA	7.2	180	NA	120	240	230	NA	NA	210	180	2.8	NA	1.6	6	NA	5.8	Telmisartan	Rosuvastatin	NA	Very good	Yes	No	NA	NA	No
257	75	166	27.2173	Yes	3-6 years	Dyslipidemia	PAD	Nephropathy, MI	1	1000	50	NA	1	1000	50	1	1000	50	Morning	75	73	71	8.8	NA	7.5	190	NA	160	270	300	NA	NA	200	210	0.8	NA	0.8	2.1	NA	2.1	Losartan	Rosuvastatin	NA	Good	Yes	No	NA	NA	No
258	90	161	34.7209	Yes	> 10 years	Smoking, Obesity	PAD	Nephropathy, MI	1	1000	50	NA	1	1000	50	1	1000	50	Morning	90	89	86	7.8	NA	7.2	180	NA	120	240	230	NA	NA	210	180	2.8	NA	1.6	6	NA	5.8	Telmisartan	Rosuvastatin	NA	Very good	Yes	No	NA	NA	No
259	75	157	30.4272	No	1-3 years	Dyslipidemia	PAD	Nephropathy, MI	1	1000	50	NA	1	1000	50	1	1000	50	Afternoon	75	65	74	9	NA	7.6	180	NA	165	200	210	NA	NA	150	140	8	NA	7	7	NA	6	NA	Atorvastatin	NA	Very good	Yes	No	NA	NA	No
260	75	166	27.2173	Yes	3-6 years	Dyslipidemia	PAD	Nephropathy, MI	2	1000	50	NA	2	1000	50	1	1000	50	Morning, Night	75	73	70	8.8	NA	7.5	190	NA	170	230	260	NA	NA	170	200	0.7	NA	0.7	2.3	NA	2.3	Telmisartan	Rosuvastatin	NA	Good	Yes	No	NA	NA	No
261	80	165	30.863	Yes	1-3 years	Dyslipidemia	PAD	Nephropathy, MI	1	1000	50	NA	1	1000	50	1	1000	50	Morning	80	77	74	8.5	NA	7.2	180	NA	130	210	200	NA	NA	170	160	1.5	NA	1.1	5.2	NA	3.9	Telmisartan	Rosuvastatin	NA	Good	Yes	No	NA	NA	No
262	75	164	27.8852	No	3-6 years	Obesity	PAD	Nephropathy, MI	2	1000	100	NA	3	500	100	2	1000	50	Morning	75	75	75	8.8	NA	7.4	165	NA	125	225	283	NA	NA	190	172	0.8	NA	0.8	5	NA	5	Telmisartan	NA	NA	Very good	Yes	No	NA	NA	No
263	75	143	36.6766	Not known	3-6 years	Obesity	PAD	Nephropathy, MI	2	1000	100	NA	3	500	100	2	1000	50	Morning	75	75	74	8.4	NA	7.3	139	NA	119	221	250	NA	NA	183	149	1	NA	1	5	NA	5	Telmisartan	NA	NA	Very good	Yes	No	NA	NA	No
264	75	148	34.2403	No	1-3 years	Obesity	PAD	Nephropathy, MI	2	1000	100	NA	3	500	100	2	1000	50	Morning	75	75	74	8.3	NA	7.2	138	NA	118	220	190	NA	NA	175	140	1	NA	1	5	NA	5	Telmisartan	NA	NA	Good	Yes	No	NA	NA	No
265	75	159	29.6665	Not known	3-6 years	Obesity	PAD	Nephropathy, MI	2	1000	100	NA	3	500	100	2	1000	50	Morning	75	75	77	8.8	NA	7.3	170	NA	133	258	235	NA	NA	140	138	0.9	NA	0.9	4.8	NA	4.8	Telmisartan	NA	NA	Good	Yes	No	NA	NA	No
266	72	166	26.1286	Yes	1-3 years	Dyslipidemia	PAD	Nephropathy, MI	1	1000	50	NA	1	1000	50	1	1000	50	Morning	72	70	69	8.8	NA	7.2	220	NA	150	290	310	NA	NA	200	230	0.9	NA	0.9	2.4	NA	2.4	Telmisartan	Rosuvastatin	NA	Good	Yes	No	NA	NA	No
267	85	157	34.4842	Yes	1-3 years	Dyslipidemia	PAD	Nephropathy, MI	1	1000	50	NA	1	1000	50	1	1000	50	Morning	85	85	86	8	NA	5	150	NA	120	280	250	NA	NA	200	180	8	NA	7	9	NA	8	Telmisartan	NA	NA	Very good	Yes	No	NA	NA	No
268	75	130	28.17	Yes	3-6 years	Dyslipidemia	PAD	Nephropathy, MI	3	1500	100	NA	0.5	1000	50	2	1000	100	Afternoon	75	75	74	8.3	NA	6.1	210	NA	190	300	280	NA	NA	270	260	0.9	NA	0.8	4.4	NA	4.3	Telmisartan	Atorvastatin	Clopidogrel	Good	Yes	No	NA	NA	No
269	70	166	25.4028	Yes	< 1 years	Dyslipidemia	PAD	Nephropathy, MI	1	1000	50	NA	1	1000	50	1	1000	50	Morning	70	68	66	8.5	NA	7.2	190	NA	150	250	270	NA	NA	200	223	0.7	NA	0.7	2.5	NA	2.5	Telmisartan	Rosuvastatin	NA	Good	Yes	No	NA	NA	Yes
270	70	166	25.4028	Yes	3-6 years	Dyslipidemia	PAD	Nephropathy, MI	1	1000	50	NA	1	1000	50	1	1000	50	Morning	70	65	66	8.8	NA	7.5	210	NA	180	250	270	NA	NA	190	220	0.6	NA	0.6	2.1	NA	2.1	Telmisartan	Rosuvastatin	NA	Good	Yes	No	NA	NA	No
271	72	156	29.5858	No	3-6 years	Dyslipidemia	PAD	Nephropathy, MI	1	500	50	NA	1	1000	50	1	1000	50	Morning	72	70	67	8	NA	5	150	NA	120	200	210	NA	NA	150	140	8	NA	7	9	NA	8	NA	Atorvastatin	NA	Very good	Yes	No	NA	NA	No
272	65	166	23.5883	Yes	1-3 years	Dyslipidemia	PAD	Nephropathy, MI	1	1000	50	NA	1	1000	50	1	1000	50	Afternoon	65	73	70	8.2	NA	7.2	180	NA	140	210	230	NA	NA	150	170	0.8	NA	0.8	2.1	NA	2.1	Telmisartan	Rosuvastatin	NA	Good	Yes	No	NA	NA	No
273	62	165	28.17	Yes	6-10 years	HTN	PAD	Nephropathy, MI	2	1000	50	NA	1	1000	50	1	1000	50	Night	55	55	55	7.9	NA	7.2	160	NA	110	240	230	NA	NA	170	160	1.2	NA	1.2	5.6	NA	5.3	Telmisartan	Rosuvastatin	NA	Very good	Yes	No	NA	NA	No
274	98	163	36.8851	No	1-3 years	Dyslipidemia	PAD	Nephropathy, MI	0.5	1000	100	NA	1	1000	50	1	500	50	Morning	98	92	88	8.5	NA	7.5	380	NA	180	400	200	NA	NA	180	160	1	NA	1	0.9	NA	1	Losartan	Atorvastatin	Clopidogrel	Very good	Yes	No	NA	NA	No
275	75	166	27.2173	No	< 1 years	Dyslipidemia	PAD	Nephropathy, MI	2	1000	50	NA	2	1000	50	1	1000	50	Morning	75	73	71	8.5	NA	7.3	190	NA	170	210	330	NA	NA	160	180	0.7	NA	0.7	2.4	NA	2.4	Telmisartan	Rosuvastatin	NA	Good	Yes	No	NA	NA	No
276	80	166	29.0318	Yes	1-3 years	Dyslipidemia	PAD	Nephropathy, MI	1	1000	50	NA	1	1000	50	1	1000	50	Morning	80	77	75	8.2	NA	7.3	190	NA	150	210	230	NA	NA	160	190	0.7	NA	0.7	2.1	NA	2.1	Telmisartan	Rosuvastatin	NA	Good	Yes	No	NA	NA	No
277	68	157	27.5873	Yes	1-3 years	Smoking	PAD	Nephropathy, MI	1	1000	50	NA	1	1000	50	1	1000	50	Morning	68	70	65	9	NA	7	140	NA	100	300	250	NA	NA	200	180	9	NA	7	8	NA	6	Telmisartan	NA	NA	Very good	Yes	No	NA	NA	No
278	75	170	25.9516	Yes	3-6 years	Dyslipidemia	PAD	Nephropathy, MI	1	1000	50	NA	1	1000	50	1	1000	50	Afternoon	75	69	67	8.8	NA	8	190	NA	160	200	220	NA	NA	230	250	0.7	NA	0.7	1.2	NA	1.1	Telmisartan	Rosuvastatin	NA	Good	Yes	No	NA	NA	No
279	75	166	27.2173	Yes	1-3 years	Smoking	PAD	Nephropathy, MI	1	1000	50	NA	1	1000	50	1	1000	50	Morning	75	72	70	8.8	NA	7.2	190	NA	150	210	240	NA	NA	170	140	0.8	NA	0.8	2.1	NA	2.1	Telmisartan	Rosuvastatin	NA	Good	Yes	No	NA	NA	No
280	68	160	26.5625	Yes	1-3 years	Smoking	PAD	Nephropathy, MI	1	1000	50	NA	1	1000	50	1	1000	50	Morning	68	65	60	7	NA	6	150	NA	150	300	280	NA	NA	200	210	1.7	NA	1.7	9	NA	7	Telmisartan	NA	NA	Very good	Yes	No	NA	NA	No
281	80	169	28.0102	No	< 1 years	None	PAD	Nephropathy, MI	1	1000	50	NA	1	1000	50	1	1000	50	Morning	80	72	69	9	NA	7.3	220	NA	130	220	180	NA	NA	140	120	1	NA	1	2.3	NA	3	Telmisartan	NA	NA	Good	Yes	No	NA	NA	No
282	60	157	24.3418	Yes	6-10 years	Smoking	CKD	Nephropathy, MI, Stroke	1	1000	100	NA	4	1000	100	4	1000	100	Afternoon	60	54	54	7.4	NA	7.1	240	NA	200	260	240	NA	NA	105	113	4.4	NA	4.2	6.6	NA	6.2	Telmisartan	NA	NA	Good	No	No	NA	NA	No
283	75	162	28.578	No	6-10 years	Smoking, HTN	CKD	Nephropathy, MI, Stroke	2	1000	50	NA	4	2000	50	1	1000	50	Morning, Night	75	75	74	7.5	NA	6.5	195	NA	175	300	290	NA	NA	190	220	1.5	NA	1	6	NA	5.5	Losartan	Atorvastatin	Aspirin	Good	Yes	No	NA	NA	No
284	75	166	27.2173	No	> 10 years	Dyslipidemia, HTN, Obesity	CKD	Nephropathy, MI, Stroke	2	1000	50	NA	4	2000	100	4	2000	100	Morning, Night	75	78	71	9	NA	8.1	196	NA	180	300	239	NA	NA	190	211	1.3	NA	1.2	5.3	NA	5	Telmisartan	Atorvastatin	Clopidogrel	Good	Yes	No	NA	NA	No
285	75	166	27.2173	Yes	6-10 years	HTN, Obesity	CKD	Nephropathy, MI, Stroke	2	1000	50	NA	4	2000	100	4	2000	100	Morning, Night	75	85	84	9	NA	6.9	158	NA	133	300	290	NA	NA	190	210	1	NA	1.3	5	NA	3.3	Telmisartan	Atorvastatin	Clopidogrel	Good	Yes	No	NA	NA	No
286	75	162	28.578	No	3-6 years	Dyslipidemia, HTN	PAD	Nephropathy, MI, Stroke	2	1000	50	NA	4	2000	100	2	1000	50	Morning, Night	75	75	74	9	NA	7	190	NA	145	300	225	NA	NA	190	215	1.4	NA	1.3	5	NA	5	Losartan	Rosuvastatin	Clopidogrel	Good	Yes	No	NA	NA	No
287	88	176	28.4091	Yes	3-6 years	Smoking, Dyslipidemia	CKD	Nephropathy, Neuropathy	1	1000	50	NA	2	1000	100	1	500	50	Morning	88	85	82	8.8	NA	8.1	148	NA	136	200	190	NA	NA	180	170	1.5	NA	1.5	5.4	NA	5.1	NA	Atorvastatin	NA	Very good	Yes	No	NA	NA	No
288	80	179	24.968	Yes	3-6 years	Smoking, Dyslipidemia	CKD	Nephropathy, Neuropathy	1	1000	50	NA	1	1000	100	1	500	50	Morning	80	76	74	8.6	NA	7.6	148	NA	140	200	190	NA	NA	194	170	1.5	NA	1.4	5.7	NA	5.4	NA	Atorvastatin	NA	Good	Yes	No	NA	NA	No
289	75	166	27.2173	No	6-10 years	Smoking, Dyslipidemia, HTN	CKD	Nephropathy, Neuropathy	2	1000	50	NA	2	2000	100	2	2000	100	Morning, Night	75	74	78	8	NA	7.2	185	NA	144	300	240	NA	NA	190	205	1	NA	1.1	4	NA	3.3	Telmisartan	Rosuvastatin	Clopidogrel	Good	Yes	No	NA	NA	No
290	90	176	29.0548	Yes	3-6 years	Smoking, Dyslipidemia	CKD	Nephropathy, Neuropathy	1	1000	50	NA	2	1000	100	1	500	50	Morning	90	85	82	8	NA	7.6	145	NA	138	220	198	NA	NA	180	180	1.5	NA	1.5	5.6	NA	5.1	NA	Atorvastatin	NA	Good	Yes	No	NA	NA	No
291	59	174	19.4874	Yes	3-6 years	Dyslipidemia	CKD	Nephropathy, Neuropathy	1	1000	50	NA	2	1000	100	1	500	50	Morning	59	58	56	8.8	NA	7.1	147	NA	140	210	190	NA	NA	180	176	1.5	NA	1.5	5.3	NA	5.1	NA	Rosuvastatin	NA	Good	Yes	No	NA	NA	No
292	69	176	22.2753	Yes	1-3 years	Smoking, Dyslipidemia	CKD	Nephropathy, Neuropathy	1	1000	50	NA	2	1000	100	1	500	50	Morning	69	68	68	8.8	NA	8.1	149	NA	138	200	190	NA	NA	180	183	1.5	NA	1.5	5.7	NA	5.4	Telmisartan	NA	NA	Good	Yes	No	NA	NA	No
293	84	177	26.8122	No	3-6 years	Smoking, Dyslipidemia	CKD	Nephropathy, Neuropathy	1	1000	50	NA	2	1000	100	1	500	50	Morning	84	85	80	8	NA	7.6	142	NA	136	200	190	NA	NA	181	170	1.5	NA	1.5	5.7	NA	5.3	NA	Atorvastatin	NA	Good	Yes	No	NA	NA	No
294	80	174	26.4236	Yes	3-6 years	Smoking, Dyslipidemia	CKD	Nephropathy, Neuropathy	2	1000	100	NA	1	500	50	1	500	50	Afternoon	80	76	74	7.7	NA	6.5	149	NA	140	200	190	NA	NA	180	170	1.6	NA	1	7	NA	6.7	NA	Atorvastatin	NA	Good	Yes	No	NA	NA	No
295	75	166	27.2173	Yes	6-10 years	Smoking, HTN	CKD	Nephropathy, Neuropathy	2	1000	50	NA	4	2000	100	2	1000	50	Morning, Night	75	75	73	8.2	NA	8	235	NA	205	300	275	NA	NA	190	250	1.5	NA	1.3	5.8	NA	5.6	Losartan	Atorvastatin	Clopidogrel	Fair	Yes	No	NA	NA	No
296	75	166	27.2173	Yes	3-6 years	Smoking, HTN	CKD	Nephropathy, Neuropathy	2	1000	50	NA	4	2000	50	2	1000	100	Morning, Night	75	71	70	8	NA	7.5	220	NA	200	300	260	NA	NA	190	220	1.8	NA	1.3	5.5	NA	5	NA	Atorvastatin	Clopidogrel	Good	Yes	No	NA	NA	No
297	75	162	28.578	Yes	1-3 years	Smoking, HTN	CKD	Nephropathy, Neuropathy	2	1000	50	NA	4	2000	100	2	1000	50	Morning, Night	75	75	74	9	NA	8	150	NA	130	360	240	NA	NA	190	210	2	NA	1.5	6	NA	5.5	NA	Rosuvastatin	Aspirin	Good	No	No	NA	NA	No
298	75	166	27.2173	Yes	3-6 years	Smoking	CKD	Nephropathy, Neuropathy	2	1000	50	NA	2	1000	50	2	1000	50	Morning, Night	75	75	74	8	NA	6.2	151	NA	135	300	240	NA	NA	190	201	1.5	NA	1	5.3	NA	5.3	NA	Atorvastatin	Aspirin	Good	Yes	No	NA	NA	No
299	75	166	27.2173	Yes	1-3 years	Smoking	CKD	Nephropathy, Neuropathy	2	1000	50	NA	2	2000	50	2	1000	100	Morning, Night	75	75	74	8.8	NA	8.1	165	NA	132	300	240	NA	NA	190	205	1	NA	1	5.4	NA	5.2	Telmisartan	Atorvastatin	NA	Good	Yes	No	NA	NA	No
300	91	176	29.3776	Yes	3-6 years	Dyslipidemia	None	Nephropathy, Neuropathy	2	1000	100	NA	2	1000	100	1	500	50	Morning	91	95	92	7	NA	6.9	140	NA	132	200	190	NA	NA	190	180	1.5	NA	1.1	7	NA	6.4	NA	Atorvastatin	NA	Good	Yes	No	NA	NA	No
301	91	179	28.4011	Not known	6-10 years	Dyslipidemia, HTN, Obesity	None	Nephropathy, Neuropathy	2	1000	100	NA	2	1000	100	1	500	50	Morning, Night	91	89	88	7.9	NA	6.9	140	NA	130	200	190	NA	NA	180	170	1.4	NA	1.2	7	NA	6.5	Telmisartan	NA	NA	Good	Yes	No	NA	NA	No
302	75	162	28.578	No	6-10 years	Dyslipidemia, HTN	None	Nephropathy, Neuropathy	2	1000	50	NA	4	2000	50	2	1000	50	Morning, Night	75	75	75	9	NA	8.5	150	NA	140	360	300	NA	NA	190	270	1.9	NA	1.7	6	NA	5.5	Telmisartan	Rosuvastatin	Clopidogrel	Good	Yes	No	NA	NA	No
303	89	174	29.3962	Yes	1-3 years	Smoking	None	Nephropathy, Neuropathy	1	1000	50	NA	2	1000	100	1	500	50	Morning	89	85	84	8.6	NA	8.1	141	NA	136	200	194	NA	NA	185	180	1.5	NA	1.5	5.4	NA	5.3	NA	Atorvastatin	NA	Good	Yes	No	NA	NA	No
304	89	174	29.3962	Yes	1-3 years	Smoking	None	Nephropathy, Neuropathy	1	1000	50	NA	2	1000	100	1	500	50	Morning	89	86	82	8.6	NA	8	141	NA	134	200	194	NA	NA	185	182	1.5	NA	1.5	5.4	NA	5.3	NA	Atorvastatin	NA	Very good	Yes	No	NA	NA	No
305	90	176	29.0548	Yes	3-6 years	Dyslipidemia	None	Nephropathy, Neuropathy	2	1000	100	NA	2	1000	100	1	500	50	Morning	90	86	84	7.7	NA	6.9	140	NA	134	200	190	NA	NA	173	159	1.5	NA	1	7.4	NA	7	Telmisartan	NA	NA	Good	Yes	No	NA	NA	No
306	90	176	29.0548	Yes	3-6 years	Smoking, Dyslipidemia	None	Nephropathy, Neuropathy	1	1000	50	NA	1	500	50	1	500	50	Morning	90	87	83	7.9	NA	7.1	166	NA	154	224	210	NA	NA	196	186	1.5	NA	1.3	7	NA	6.7	Telmisartan	NA	NA	Good	Yes	No	NA	NA	No
307	86	179	26.8406	No	1-3 years	Smoking, Dyslipidemia	None	Nephropathy, Neuropathy	1	1500	50	NA	1	500	50	1	500	50	Afternoon	86	85	82	8.8	NA	7.8	170	NA	150	209	198	NA	NA	190	181	1.4	NA	1.1	7.4	NA	7.1	Telmisartan	NA	NA	Good	Yes	No	NA	NA	No
308	78	174	25.763	Yes	3-6 years	None	None	Nephropathy, Neuropathy	1	1000	50	NA	2	1000	100	1	500	50	Morning	78	74	72	8	NA	7.8	140	NA	131	200	190	NA	NA	192	170	1.7	NA	1.5	5.4	NA	5.3	Telmisartan	NA	NA	Good	Yes	No	NA	NA	No
309	68	174	22.46	Yes	1-3 years	Smoking, Dyslipidemia	None	Nephropathy, Neuropathy	1	1000	50	NA	2	1000	100	1	500	50	Morning	68	64	62	8	NA	7.1	145	NA	135	210	195	NA	NA	180	170	1.5	NA	1.5	5.7	NA	5.4	NA	Rosuvastatin	NA	Good	Yes	No	NA	NA	No
310	89	165	32.6905	Yes	3-6 years	Smoking, Dyslipidemia	None	Nephropathy, Neuropathy	2	1000	100	NA	1	500	50	1	500	50	Morning	89	85	83	7.6	NA	7.4	140	NA	134	208	200	NA	NA	186	179	1.4	NA	1	6.7	NA	6.7	Telmisartan	NA	NA	Very good	Yes	No	NA	NA	No
311	79	180	24.3827	Yes	3-6 years	Smoking, Dyslipidemia	None	Nephropathy, Neuropathy	2	1000	100	NA	2	1000	100	1	500	50	Morning	79	76	74	7	NA	6.8	140	NA	120	200	190	NA	NA	176	160	1.9	NA	1.1	7	NA	6.4	Telmisartan	NA	NA	Good	Yes	No	NA	NA	No
312	89	179	27.7769	Yes	1-3 years	Smoking, Dyslipidemia	None	Nephropathy, Neuropathy	2	1000	100	NA	1	500	50	1	500	50	Morning	89	87	85	7	NA	6.5	140	NA	134	209	200	NA	NA	186	176	1.4	NA	1	7	NA	6.7	Telmisartan	NA	NA	Good	Yes	No	NA	NA	No
313	79	176	25.5036	Yes	1-3 years	Smoking	None	Nephropathy, Neuropathy	2	1000	100	NA	1	500	50	1	500	50	Morning	79	76	73	7.9	NA	7.1	149	NA	138	220	200	NA	NA	181	170	1.6	NA	1	7	NA	6.7	Telmisartan	NA	NA	Very good	Yes	No	NA	NA	No
314	88	176	28.4091	No	1-3 years	Smoking	None	Nephropathy, Neuropathy	1	1000	50	NA	2	1000	100	1	500	50	Afternoon	88	86	83	9	NA	8.3	148	NA	136	200	190	NA	NA	180	176	1.6	NA	1.5	5.7	NA	5.4	NA	Atorvastatin	NA	Very good	Yes	No	NA	NA	No
315	69	177	22.0243	Yes	3-6 years	Smoking	None	Nephropathy, Neuropathy	1	1000	50	NA	2	1000	100	1	500	50	Afternoon	69	67	65	8	NA	8	149	NA	136	200	190	NA	NA	180	180	1.6	NA	1.5	5.5	NA	5.1	NA	Atorvastatin	NA	Good	Yes	No	NA	NA	No
316	64	179	19.9744	No	3-6 years	Smoking, Dyslipidemia	None	Nephropathy, Neuropathy	1	1000	50	NA	2	1000	100	1	500	50	Morning	64	63	62	8	NA	7.8	160	NA	149	222	199	NA	NA	185	170	1.5	NA	1.5	5.3	NA	5.1	NA	Atorvastatin	NA	Good	Yes	No	NA	NA	No
317	88	176	28.4091	Yes	1-3 years	Smoking, Dyslipidemia	None	Nephropathy, Neuropathy	3	500	100	NA	1	500	50	1	500	50	Morning	88	86	84	9	NA	8.1	149	NA	136	208	196	NA	NA	188	180	1.3	NA	1.4	7	NA	6.7	Telmisartan	NA	NA	Good	Yes	No	NA	NA	No
318	76	176	24.5351	Yes	3-6 years	Dyslipidemia, HTN	None	Nephropathy, Neuropathy	2	1000	100	NA	2	1000	100	1	500	50	Morning	76	74	72	7.7	NA	6.9	140	NA	128	200	180	NA	NA	170	160	1.5	NA	1.1	7.4	NA	7	Telmisartan	NA	NA	Good	Yes	No	NA	NA	No
319	80	176	25.8264	Yes	3-6 years	Dyslipidemia	None	Nephropathy, Neuropathy	1	1000	50	NA	2	1000	100	1	1000	50	Afternoon	80	76	75	8	NA	7.8	149	NA	140	200	190	NA	NA	180	175	1.5	NA	1.5	5.7	NA	5.1	NA	Atorvastatin	NA	Good	Yes	No	NA	NA	No
320	69	176	22.2753	Yes	1-3 years	Smoking, Dyslipidemia	None	Nephropathy, Neuropathy	1	1000	50	NA	2	1000	100	1	500	50	Morning	69	66	64	8	NA	7.8	148	NA	136	200	190	NA	NA	190	176	1.7	NA	1.5	5.5	NA	5.1	NA	Atorvastatin	NA	Good	Yes	No	NA	NA	No
321	86	174	28.4053	Yes	1-3 years	HTN	None	Nephropathy, Neuropathy	1	1500	50	NA	1	500	50	1	500	50	Afternoon	86	85	83	8	NA	7.4	151	NA	140	206	201	NA	NA	194	190	1.5	NA	1	7.4	NA	6.5	Telmisartan	NA	NA	Good	Yes	No	NA	NA	No
322	80	176	25.8264	Yes	3-6 years	Smoking, Dyslipidemia	None	Nephropathy, Neuropathy	3	500	100	NA	1	500	50	1	500	50	Morning	80	76	74	7.9	NA	7.1	140	NA	134	220	208	NA	NA	186	174	1.6	NA	1.2	7.4	NA	6.7	NA	Atorvastatin	NA	Good	Yes	No	NA	NA	No
323	77	174	25.4327	Yes	1-3 years	Smoking, Dyslipidemia	None	Nephropathy, Neuropathy	2	1000	100	NA	2	1000	100	1	500	50	Morning	77	70	67	7	NA	6.8	149	NA	130	200	190	NA	NA	180	170	1.5	NA	0.1	7	NA	6.7	Telmisartan	NA	NA	Good	Yes	No	NA	NA	No
324	75	166	27.2173	Yes	1-3 years	Smoking, HTN	None	Nephropathy, Neuropathy	2	1000	50	NA	2	1000	50	2	1000	50	Morning, Night	75	68	74	8.3	NA	8	190	NA	170	300	270	NA	NA	190	250	1.5	NA	1.3	5.8	NA	5.6	Telmisartan	Rosuvastatin	Clopidogrel	Good	Yes	No	NA	NA	No
325	75	166	27.2173	Yes	1-3 years	HTN	None	Nephropathy, Neuropathy	2	1000	50	NA	2	1000	50	2	1000	50	Morning, Night	75	68	74	8.6	NA	8.2	190	NA	170	300	280	NA	NA	190	260	1.7	NA	1.4	5.9	NA	5.5	Telmisartan	Rosuvastatin	Clopidogrel	Good	Yes	No	NA	NA	No
326	75	166	27.2173	No	3-6 years	Smoking, HTN	None	Nephropathy, Neuropathy	2	1000	50	NA	2	1000	50	2	1000	50	Morning, Night	75	65	74	8.5	NA	8	190	NA	160	300	270	NA	NA	190	250	1.5	NA	1.3	5.8	NA	5.5	Telmisartan	Rosuvastatin	Clopidogrel	Good	Yes	No	NA	NA	No
327	75	166	27.2173	No	1-3 years	HTN	None	Nephropathy, Neuropathy	2	1000	50	NA	2	1000	50	2	1000	50	Morning, Night	75	75	74	8.4	NA	8	190	NA	165	300	280	NA	NA	190	250	1.6	NA	1.3	5.8	NA	5.5	Telmisartan	Rosuvastatin	Clopidogrel	Good	Yes	No	NA	NA	No
328	75	162	28.578	No	3-6 years	Smoking, HTN	None	Nephropathy, Neuropathy	2	1000	50	NA	4	2000	100	2	1000	100	Morning, Night	75	66	74	8	NA	7.2	198	NA	172	300	240	NA	NA	190	220	1	NA	1	5.3	NA	4.8	NA	Atorvastatin	Clopidogrel	Good	Yes	No	NA	NA	No
329	75	162	28.578	Yes	< 1 years	Dyslipidemia, HTN	None	Nephropathy, Neuropathy	1	1000	50	NA	4	2000	50	1	1000	50	Morning, Night	75	75	74	7.5	NA	7	160	NA	150	360	200	NA	NA	190	190	1.9	NA	1.6	6	NA	5.4	NA	Atorvastatin	Aspirin	Good	No	No	NA	NA	No
330	75	166	27.2173	Yes	1-3 years	Dyslipidemia	None	Nephropathy, Neuropathy	2	1000	50	NA	2	1000	100	2	1000	100	Morning, Night	75	75	74	7.3	NA	6.4	174	NA	161	300	220	NA	NA	190	201	1.4	NA	1	5	NA	4.3	Telmisartan	Rosuvastatin	NA	Good	Yes	No	NA	NA	No
331	75	162	28.578	Yes	1-3 years	Smoking, Dyslipidemia	None	Nephropathy, Neuropathy	2	1000	50	NA	2	1000	50	2	1000	100	Morning, Night	75	75	74	7	NA	6	185	NA	154	300	320	NA	NA	190	220	1	NA	1	4.8	NA	4.4	NA	Atorvastatin	Aspirin	Good	Yes	No	NA	NA	No
332	75	166	27.2173	Yes	1-3 years	None	None	Nephropathy, Neuropathy	2	1000	50	NA	2	1000	50	4	1000	100	Morning, Night	75	69	74	8.5	NA	7.4	185	NA	141	300	231	NA	NA	190	210	1.2	NA	0.8	4	NA	2.9	Losartan	Atorvastatin	NA	Good	Yes	No	NA	NA	No
333	66	176	21.3068	Yes	1-3 years	Smoking, Dyslipidemia	PAD	Nephropathy, Neuropathy	1	1000	50	NA	2	1000	100	1	500	50	Morning	66	65	64	8.8	NA	8.6	149	NA	135	210	198	NA	NA	188	170	1.5	NA	1.5	5.7	NA	5.4	Telmisartan	NA	NA	Good	Yes	No	NA	NA	No
334	88	176	28.4091	Yes	1-3 years	Dyslipidemia	PAD	Nephropathy, Neuropathy	1	1000	50	NA	2	1000	100	1	500	50	Morning	88	86	84	8.8	NA	8.3	141	NA	138	200	190	NA	NA	180	160	1.5	NA	1.4	5.6	NA	5.3	NA	Atorvastatin	NA	Good	Yes	No	NA	NA	No
335	79	176	25.5036	Yes	1-3 years	Smoking, Dyslipidemia	PAD	Nephropathy, Neuropathy	2	1000	100	NA	1	500	50	1	500	50	Morning	79	78	76	7.4	NA	7.4	160	NA	148	220	205	NA	NA	198	190	1.4	NA	1.1	6.7	NA	6.7	NA	Atorvastatin	NA	Very good	Yes	No	NA	NA	No
336	86	179	26.8406	Yes	3-6 years	Smoking	PAD	Nephropathy, Neuropathy	2	1000	100	NA	1	1000	100	1	500	50	Morning	86	85	82	8.8	NA	7.4	156	NA	136	220	210	NA	NA	191	176	1.4	NA	1	7.6	NA	6.7	NA	Atorvastatin	NA	Good	Yes	No	NA	NA	No
337	75	162	28.578	Yes	3-6 years	Smoking, HTN	PAD	Nephropathy, Neuropathy	2	1000	100	NA	4	2000	100	2	1000	50	Morning, Night	75	70	71	8.5	NA	6.9	168	NA	154	300	220	NA	NA	190	196	1	NA	1.1	5.4	NA	5	Telmisartan	Rosuvastatin	NA	Good	Yes	No	NA	NA	No
338	88	176	28.4091	Yes	3-6 years	Dyslipidemia, HTN, Obesity	PAD, CKD	Nephropathy, Neuropathy	1	1000	50	NA	2	1000	100	2	1000	100	Morning	88	87	86	9	NA	8	176	NA	166	244	221	NA	NA	206	190	1.4	NA	1.1	7.4	NA	6.7	Telmisartan	NA	NA	Good	Yes	No	NA	NA	No
339	75	162	28.578	No	6-10 years	Smoking, Dyslipidemia, HTN	CKD	Nephropathy, Neuropathy, MI	2	1000	50	NA	4	2000	100	2	1000	50	Morning, Night	75	70	70	7.5	NA	6.9	175	NA	140	300	250	NA	NA	190	231	1.5	NA	1.2	4.5	NA	4.3	Telmisartan	Rosuvastatin	NA	Good	Yes	No	NA	NA	No
340	75	166	27.2173	No	6-10 years	Dyslipidemia, HTN, Obesity	CKD	Nephropathy, Neuropathy, MI	2	1000	50	NA	4	2000	100	4	2000	100	Morning, Night	75	80	81	7.5	NA	6.9	150	NA	133	300	240	NA	NA	190	221	3	NA	2.9	5	NA	4.8	Telmisartan	Atorvastatin	Aspirin	Good	Yes	No	NA	NA	No
341	45	151	19.736	Yes	3-6 years	Smoking, HTN	CKD	Nephropathy, Neuropathy, MI	2	1000	50	NA	2	1000	50	2	1000	50	Morning	45	43	47	8.2	NA	8.1	342	NA	303	389	369	NA	NA	270	205	1.2	NA	1.3	4	NA	3.8	Telmisartan	Rosuvastatin	Aspirin	Very good	Yes	No	NA	NA	No
342	75	162	28.578	No	6-10 years	Smoking, HTN, Obesity	PAD	Nephropathy, Neuropathy, MI	2	1000	50	NA	4	2000	50	2	1000	100	Morning, Night	75	75	73	8.4	NA	8	171	NA	139	300	240	NA	NA	190	210	1.2	NA	1	5	NA	4.4	NA	Atorvastatin	Clopidogrel	Good	Yes	No	NA	NA	No
343	75	160	29.2969	Yes	6-10 years	Smoking, Dyslipidemia	CKD	Nephropathy, Neuropathy, MI, Stroke	1	1000	100	NA	1	1000	50	1	500	50	Afternoon	75	66	74	9	NA	8	210	NA	170	320	300	NA	NA	286	240	2	NA	1	6.1	NA	5.4	Telmisartan	NA	NA	Good	Yes	No	NA	NA	No
344	75	171	25.6489	Yes	3-6 years	Dyslipidemia	PAD, CKD	Nephropathy, Neuropathy, MI, Stroke	1	1000	100	NA	1	1000	50	1	1000	50	Night	75	70	74	9	NA	8.5	220	NA	180	320	300	NA	NA	240	220	1.8	NA	1.4	5.6	NA	6.5	Telmisartan	NA	NA	Good	Yes	Yes	NA	NA	Yes
345	75	166	27.2173	Yes	6-10 years	Smoking, Dyslipidemia, HTN	CKD	Nephropathy, Neuropathy, Retinopathy	2	1000	50	NA	4	2000	100	2	1000	50	Morning, Night	75	75	72	8.8	NA	8.3	195	NA	180	300	280	NA	NA	190	255	1.9	NA	1.6	6	NA	5.7	Losartan	Atorvastatin	Aspirin	Fair	Yes	No	NA	NA	No
346	75	166	27.2173	Yes	3-6 years	Smoking, HTN, Obesity	CKD	Nephropathy, Neuropathy, Retinopathy	2	1000	50	NA	4	2000	100	2	1000	50	Morning, Night	75	75	72	8.8	NA	8.3	195	NA	185	300	290	NA	NA	190	260	1.9	NA	1.5	5.8	NA	5.6	Losartan	Atorvastatin	Aspirin	Fair	Yes	No	NA	NA	No
347	75	162	28.578	No	3-6 years	HTN, Obesity	CKD	Nephropathy, Neuropathy, Retinopathy	2	1000	50	NA	4	2000	100	2	1000	100	Morning, Night	75	79	79	8.5	NA	7.8	186	NA	140	300	258	NA	NA	190	231	1.9	NA	1.4	5	NA	4.3	Telmisartan	Atorvastatin	NA	Good	Yes	No	NA	NA	No
348	75	162	28.578	Not known	3-6 years	Smoking	None	Nephropathy, Neuropathy, Retinopathy	2	1000	50	NA	2	1000	50	2	1000	50	Night	75	75	74	7.7	NA	6.4	180	NA	110	230	200	NA	NA	130	120	2.3	NA	2.4	6.1	NA	6.3	NA	Atorvastatin	Aspirin	Good	Yes	No	NA	NA	No
349	75	162	28.578	Yes	3-6 years	Dyslipidemia, Obesity	PAD	Nephropathy, Neuropathy, Retinopathy	2	1000	50	NA	2	1000	50	2	1000	100	Morning, Night	75	75	74	8.1	NA	7.3	168	NA	140	300	231	NA	NA	190	202	1	NA	1	5.2	NA	4.6	Telmisartan	Atorvastatin	NA	Good	Yes	No	NA	NA	No
350	75	166	27.2173	No	6-10 years	HTN, Obesity	CKD	Nephropathy, Neuropathy, Stroke	2	1000	50	NA	4	2000	100	2	2000	50	Morning, Night	75	85	84	8.8	NA	6.4	130	NA	133	300	210	NA	NA	190	198	1	NA	1	3.4	NA	3	Telmisartan	Rosuvastatin	Clopidogrel	Good	Yes	No	NA	NA	No
351	75	162	28.578	Yes	> 10 years	Dyslipidemia, HTN, Obesity	CKD	Nephropathy, Neuropathy, Stroke	2	1000	100	NA	4	2000	100	4	2000	100	Morning, Night	75	74	71	8.5	NA	7.4	176	NA	150	300	300	NA	NA	190	221	1.9	NA	1	6	NA	5.2	Losartan	Atorvastatin	Clopidogrel	Good	Yes	No	NA	NA	No
352	75	166	27.2173	No	6-10 years	Dyslipidemia, HTN, Obesity	CKD	Nephropathy, Neuropathy, Stroke	2	1000	50	NA	4	1000	100	4	1000	50	Morning, Night	75	69	74	9	NA	7.5	190	NA	141	300	240	NA	NA	190	210	1.3	NA	1.2	5	NA	4.4	Telmisartan	Atorvastatin	NA	Good	Yes	No	NA	NA	No
353	75	166	27.2173	No	3-6 years	Smoking, Dyslipidemia, HTN	CKD	Nephropathy, Neuropathy, Stroke	2	1000	50	NA	4	2000	100	2	2000	100	Morning, Night	75	81	80	8	NA	6.4	150	NA	158	300	240	NA	NA	190	215	1.3	NA	1.2	5	NA	4.8	Telmisartan	Atorvastatin	Clopidogrel	Good	Yes	No	NA	NA	No
354	75	162	28.578	No	6-10 years	Smoking, Dyslipidemia, HTN	PAD	Nephropathy, Neuropathy, Stroke	2	1000	50	NA	4	2000	100	2	2000	100	Morning, Night	75	75	74	9	NA	7.2	190	NA	150	300	290	NA	NA	190	200	1.9	NA	1.3	5.5	NA	5.3	Telmisartan	Atorvastatin	Clopidogrel	Good	Yes	No	NA	NA	No
355	75	166	27.2173	Yes	3-6 years	Dyslipidemia, HTN	PAD	Nephropathy, Neuropathy, Stroke	2	1000	50	NA	4	2000	100	4	2000	100	Morning, Night	75	75	74	9	NA	8.5	190	NA	140	300	240	NA	NA	190	198	1.5	NA	1.4	3.5	NA	4	NA	Atorvastatin	Clopidogrel	Good	Yes	No	NA	NA	No
356	75	166	27.2173	Yes	3-6 years	Smoking, HTN, Obesity	PAD	Nephropathy, Neuropathy, Stroke	2	1000	50	NA	4	2000	100	2	2000	100	Morning, Night	75	80	81	9	NA	7.2	160	NA	133	300	210	NA	NA	190	190	1	NA	1	4.2	NA	3.3	Telmisartan	Atorvastatin	Aspirin	Good	Yes	No	NA	NA	No
357	75	162	28.578	Yes	< 1 years	Smoking, HTN	PAD	Nephropathy, Neuropathy, Stroke	2	1000	50	NA	2	1000	50	2	1000	50	Morning, Night	75	75	74	7.5	NA	5.4	150	NA	125	300	300	NA	NA	190	210	1.5	NA	1.3	5.5	NA	5.4	Telmisartan	Atorvastatin	NA	Very good	No	No	NA	NA	No
358	75	162	28.578	Yes	3-6 years	HTN, Obesity	CKD	Nephropathy, Retinopathy	2	1000	50	NA	4	1000	100	2	1000	50	Morning, Night	75	75	74	7.8	NA	6.3	167	NA	140	300	210	NA	NA	190	192	1.1	NA	1	4.2	NA	5.1	Telmisartan	Rosuvastatin	Aspirin	Good	Yes	No	NA	NA	No
359	75	166	27.2173	No	3-6 years	HTN	None	Nephropathy, Retinopathy	2	1000	50	NA	4	2000	100	2	1000	50	Morning, Night	75	75	73	8.5	NA	8.2	195	NA	180	300	266	NA	NA	190	250	1.5	NA	1.1	6	NA	5.7	Losartan	Atorvastatin	Aspirin	Fair	Yes	No	NA	NA	No
360	82	160	32.0312	Yes	1-3 years	HTN	CKD	Nephropathy, Stroke	1	1000	50	NA	1	1000	50	1	1000	50	Morning	82	85	86	7.9	NA	6.8	189	NA	157	220	210	NA	NA	180	170	1.2	NA	0.9	6.3	NA	5.5	Telmisartan	NA	NA	Good	Yes	No	NA	NA	No
361	70	160	27.3437	Yes	1-3 years	HTN	CKD	Nephropathy, Stroke	1	1000	50	NA	1	1000	50	1	1000	50	Morning	70	73	71	7.9	NA	6.8	189	NA	157	220	210	NA	NA	180	170	1.2	NA	0.9	6.3	NA	5.5	Telmisartan	NA	NA	Good	Yes	No	NA	NA	No
362	62	160	24.2187	Yes	1-3 years	HTN	CKD	Nephropathy, Stroke	1	1000	50	NA	1	1000	50	1	1000	50	Morning	62	73	71	7.9	NA	6.8	189	NA	157	220	210	NA	NA	190	110	1.2	NA	0.9	6.3	NA	5.5	Telmisartan	NA	NA	Good	Yes	No	NA	NA	No
363	88	160	34.375	Yes	1-3 years	HTN	CKD	Nephropathy, Stroke	1	1000	50	NA	1	1000	50	1	1000	50	Morning	88	85	86	7.9	NA	6.8	189	NA	157	220	210	NA	NA	180	170	1.2	NA	0.9	6.3	NA	5.5	Telmisartan	NA	NA	Good	Yes	No	NA	NA	No
364	60	160	23.4375	Yes	1-3 years	HTN	CKD	Nephropathy, Stroke	1	1000	50	NA	1	1000	50	1	1000	50	Morning	60	55	56	7.9	NA	6.8	189	NA	157	220	210	NA	NA	180	170	1.2	NA	0.9	6.3	NA	5.5	Telmisartan	NA	NA	Good	Yes	No	NA	NA	No
365	70	160	27.3437	Yes	1-3 years	HTN	CKD	Nephropathy, Stroke	1	1000	50	NA	1	1000	50	1	1000	50	Morning	70	73	71	7.9	NA	6.8	189	NA	157	220	210	NA	NA	180	170	1.2	NA	0.9	6.3	NA	5.5	Telmisartan	NA	NA	Good	Yes	No	NA	NA	No
366	65	160	25.3906	Yes	1-3 years	HTN	CKD	Nephropathy, Stroke	1	1000	50	NA	1	1000	50	1	1000	50	Morning	65	73	71	7.9	NA	6.8	189	NA	157	220	210	NA	NA	180	170	1.2	NA	0.9	6.3	NA	5.5	Telmisartan	NA	NA	Good	Yes	No	NA	NA	No
367	62	160	24.2187	Yes	1-3 years	HTN	CKD	Nephropathy, Stroke	1	1000	50	NA	1	1000	50	1	1000	50	Morning	62	73	71	7.9	NA	6.8	189	NA	157	220	210	NA	NA	180	170	1.2	NA	0.9	6.3	NA	5.5	Telmisartan	NA	NA	Good	Yes	No	NA	NA	No
368	80	160	31.25	Yes	1-3 years	HTN	CKD	Nephropathy, Stroke	1	1000	50	NA	1	1000	50	1	1000	50	Morning	80	73	71	7.9	NA	6.8	189	NA	157	220	210	NA	NA	180	170	1.2	NA	0.9	6.3	NA	5.5	Telmisartan	NA	NA	Good	Yes	No	NA	NA	No
369	65	160	25.3906	Yes	1-3 years	HTN	CKD	Nephropathy, Stroke	1	1000	50	NA	1	1000	50	1	1000	50	Morning	65	73	71	7.9	NA	6.8	189	NA	157	220	210	NA	NA	180	170	1.2	NA	0.9	6.3	NA	5.5	Telmisartan	NA	NA	Good	Yes	No	NA	NA	No
370	75	158	30.0433	No	3-6 years	None	CKD	Nephropathy, Stroke	2	1000	100	NA	3	500	100	1	1000	50	Morning	75	75	74	8.8	NA	7.4	160	NA	128	240	210	NA	NA	160	140	0.8	NA	0.8	5.4	NA	5.4	Telmisartan	NA	NA	Good	Yes	No	NA	NA	No
371	90	160	35.1562	Yes	1-3 years	HTN	CKD	Nephropathy, Stroke	1	1000	50	NA	1	1000	50	1	1000	50	Morning	90	85	86	7.9	NA	6.8	189	NA	157	220	210	NA	NA	180	170	1.2	NA	0.9	6.3	NA	5.5	Telmisartan	NA	NA	Good	Yes	No	NA	NA	No
372	85	160	33.2031	Yes	1-3 years	HTN	CKD	Nephropathy, Stroke	1	1000	50	NA	1	1000	50	1	1000	50	Morning	85	85	86	7.9	NA	6.8	189	NA	157	220	210	NA	NA	180	170	1.2	NA	0.9	6.3	NA	5.5	Telmisartan	NA	NA	Good	Yes	No	NA	NA	No
373	70	160	27.3437	Yes	1-3 years	HTN	CKD	Nephropathy, Stroke	1	1000	50	NA	1	1000	50	1	1000	50	Morning	70	73	71	7.9	NA	6.8	189	NA	157	220	210	NA	NA	180	110	1.2	NA	0.9	6.3	NA	5.5	Telmisartan	NA	NA	Good	Yes	No	NA	NA	No
374	75	156	30.8185	No	3-6 years	Obesity	CKD	Nephropathy, Stroke	1	1000	50	NA	3	500	100	1	1000	50	Morning	75	75	74	8.3	NA	7.9	150	NA	130	280	240	NA	NA	190	170	1.2	NA	1.2	4.2	NA	4.2	Telmisartan	NA	NA	Very good	Yes	No	NA	NA	No
375	90	160	35.1562	Yes	1-3 years	HTN	CKD	Nephropathy, Stroke	1	1000	50	NA	1	1000	50	1	1000	50	Morning	90	85	86	7.9	NA	6.8	189	NA	157	220	210	NA	NA	180	170	1.2	NA	0.9	6.3	NA	5.5	Telmisartan	NA	NA	Good	Yes	No	NA	NA	No
376	67	153	28.6215	No	< 1 years	Smoking	CKD	Nephropathy, Stroke	1	1000	50	NA	1	1000	50	1	1000	50	Morning	67	65	66	7	NA	5.8	180	NA	290	320	290	NA	NA	290	220	8	NA	8	7	NA	6	Telmisartan	NA	NA	Very good	Yes	No	NA	NA	No
377	75	160	29.2969	Yes	1-3 years	HTN	CKD	Nephropathy, Stroke	1	1000	50	NA	1	1000	50	1	1000	50	Morning	75	73	71	7.9	NA	6.8	189	NA	157	220	210	NA	NA	180	110	1.2	NA	0.9	6.3	NA	5.5	Telmisartan	NA	NA	Good	Yes	No	NA	NA	No
378	90	160	35.1562	Yes	1-3 years	HTN	CKD	Nephropathy, Stroke	1	1000	50	NA	1	1000	50	1	1000	50	Morning	90	85	86	7.9	NA	6.8	189	NA	157	220	210	NA	NA	180	170	1.2	NA	0.9	6.3	NA	5.5	Telmisartan	NA	NA	Good	Yes	No	NA	NA	No
379	85	160	33.2031	Yes	1-3 years	HTN	CKD	Nephropathy, Stroke	1	1000	50	NA	1	1000	50	1	1000	50	Morning	85	85	86	7.9	NA	6.8	189	NA	157	220	210	NA	NA	180	170	1.2	NA	0.9	6.3	NA	5.5	Telmisartan	NA	NA	Good	Yes	No	NA	NA	No
380	90	160	35.1562	Yes	1-3 years	HTN	CKD	Nephropathy, Stroke	1	1000	50	NA	1	1000	50	1	1000	50	Morning	90	85	86	7.9	NA	6.8	189	NA	157	220	210	NA	NA	180	170	1.2	NA	0.9	6.3	NA	5.5	Telmisartan	NA	NA	Good	Yes	No	NA	NA	No
381	85	162	32.3884	No	< 1 years	Obesity	None	Nephropathy, Stroke	2	1000	50	NA	2	1000	100	1	500	50	Morning	85	85	75	7.5	NA	5	140	NA	100	400	250	NA	NA	250	200	8	NA	5	7	NA	4	NA	Atorvastatin	NA	Good	Yes	No	NA	NA	No
382	59	159	23.3377	No	6-10 years	None	None	Nephropathy, Stroke	2	1000	100	NA	3	500	100	2	1000	50	Morning	59	55	58	9	NA	8	148	NA	125	290	260	NA	NA	208	170	0.8	NA	0.8	5.2	NA	5.2	NA	NA	NA	Very good	Yes	No	NA	NA	No
383	75	159	29.6665	No	1-3 years	Dyslipidemia	PAD	Nephropathy, Stroke	1	1500	50	NA	1	500	100	0.5	1000	100	Morning	75	76	75	8	NA	5.8	300	NA	160	200	100	NA	NA	110	100	1.1	NA	1.1	0.9	NA	0.9	Losartan	Rosuvastatin	Aspirin	Very good	Yes	Yes	URTI	Mild (self-limiting)	No
384	58	156	23.833	No	1-3 years	Dyslipidemia	CKD	Nephropathy, Stroke	1	1000	50	NA	1	500	100	1	500	100	Afternoon	58	50	45	9	NA	8	240	NA	100	350	250	NA	NA	220	110	1	NA	1	1	NA	0.9	NA	Atorvastatin	NA	Very good	Yes	Yes	URTI	Mild (self-limiting)	No
385	68	162	25.9107	No	1-3 years	Dyslipidemia	CKD	Nephropathy, Stroke	4	1000	50	NA	1	500	100	1	500	100	Afternoon	68	62	58	7.5	NA	6.5	300	NA	100	250	220	NA	NA	100	180	1	NA	1	0.9	NA	1	NA	Rosuvastatin	Aspirin	Very good	Yes	Yes	URTI	Mild (self-limiting)	No
386	65	162	24.7676	No	1-3 years	Smoking	CKD	Nephropathy, Stroke	1	1000	50	NA	1	500	100	1	500	100	Afternoon	65	60	66	9	NA	8.5	250	NA	100	380	280	NA	NA	200	180	1	NA	1	0.9	NA	0.9	Telmisartan	NA	NA	Very good	Yes	Yes	URTI	Mild (self-limiting)	No
387	68	152	29.4321	No	1-3 years	Obesity	CKD	Nephropathy, Stroke	1	1000	50	NA	1	500	100	1	500	100	Afternoon	68	70	65	8	NA	5	200	NA	120	300	200	NA	NA	200	100	1	NA	0.1	0.5	NA	0.9	NA	Atorvastatin	NA	Very good	Yes	Yes	URTI	Mild (self-limiting)	No
388	69	158	27.6398	No	1-3 years	HTN	CKD	Nephropathy, Stroke	1	1000	50	NA	1	500	100	1	500	100	Afternoon	69	65	60	8	NA	6.5	250	NA	100	380	280	NA	NA	280	180	1	NA	1	0.9	NA	0.9	Losartan	NA	NA	Very good	Yes	Yes	URTI	Mild (self-limiting)	No
389	69	160	26.9531	No	1-3 years	Dyslipidemia	CKD	Nephropathy, Stroke	1	1000	50	NA	1	500	100	1	500	100	Afternoon	69	65	60	8	NA	7	180	NA	100	280	100	NA	NA	200	150	1	NA	1	0.9	NA	0.9	NA	Atorvastatin	NA	Very good	Yes	Yes	URTI	Mild (self-limiting)	No
390	82	145	39.0012	Yes	3-6 years	None	CKD	Nephropathy, Stroke	2	1000	50	NA	0.5	1000	50	0.5	500	50	Morning	82	85	80	9	NA	8.8	360	NA	350	330	380	NA	NA	230	280	1.5	NA	1.5	0.9	NA	0.9	Telmisartan	Atorvastatin	Clopidogrel	Very good	Yes	Yes	URTI	Moderate (requires intervention)	Yes
391	68	162	25.9107	No	1-3 years	Smoking	CKD	Nephropathy, Stroke	1	1000	50	NA	1	500	100	1	500	100	Afternoon	68	65	58	9	NA	8	200	NA	80	280	200	NA	NA	110	180	1	NA	1	0.9	NA	1	Losartan	NA	NA	Very good	Yes	Yes	URTI	Mild (self-limiting)	No
392	68	162	25.9107	No	1-3 years	Dyslipidemia	CKD	Nephropathy, Stroke	1	1000	50	NA	1	500	100	1	500	100	Afternoon	68	65	58	9	NA	8	360	NA	300	400	200	NA	NA	200	100	1	NA	1	1	NA	0.9	NA	Atorvastatin	NA	Very good	Yes	Yes	URTI	Mild (self-limiting)	No
393	72	146	33.7774	Yes	3-6 years	Dyslipidemia	None	Nephropathy, Stroke	2	1000	100	NA	0.5	1000	100	1	1000	100	Morning	72	70	71	8.8	NA	8.7	280	NA	260	320	300	NA	NA	210	200	1.5	NA	1.5	0.9	NA	0.9	NA	Atorvastatin	NA	Very good	Yes	Yes	URTI	Moderate (requires intervention)	Yes
394	78	177	24.8971	Yes	> 10 years	None	None	Nephropathy, Stroke	1	500	50	NA	1	1500	100	3	1000	100	Morning	78	76	73	8.1	NA	6.3	143	NA	125	219	200	NA	NA	132	165	1.6	NA	1.3	5.9	NA	5.7	Telmisartan	Atorvastatin	NA	Good	No	No	NA	NA	No
395	68	143	33.2535	Yes	1-3 years	Obesity	None	Nephropathy, Stroke	1	1000	100	NA	0.5	1000	100	0.5	1000	50	Morning	68	65	69	8.8	NA	7.8	240	NA	310	310	240	NA	NA	290	280	1.5	NA	1.5	0.9	NA	0.9	NA	Atorvastatin	NA	Very good	Yes	Yes	URTI	Moderate (requires intervention)	Yes
396	79	163	29.7339	Yes	1-3 years	Dyslipidemia	None	Nephropathy, Stroke	1	1500	100	NA	3	500	100	4	1500	100	Afternoon	79	80	74	7.9	NA	7.8	210	NA	190	200	210	NA	NA	230	229	1	NA	1.5	4.5	NA	4.9	Telmisartan	NA	NA	Very good	No	No	NA	NA	No
397	79	176	25.5036	Yes	3-6 years	Dyslipidemia	None	Nephropathy, Stroke	2	1000	100	NA	2	1000	100	1	500	50	Morning	79	76	74	7.9	NA	6.9	140	NA	130	200	190	NA	NA	180	170	1.5	NA	1	7.3	NA	6.7	Telmisartan	NA	NA	Good	Yes	No	NA	NA	No
398	90	170	31.1419	Not known	6-10 years	Smoking, Obesity	None	Nephropathy, Stroke	3	1500	100	NA	1	1000	100	1	1000	100	Afternoon	90	88	89	8	NA	6.9	190	NA	159	230	220	NA	NA	190	180	1.5	NA	1	6.4	NA	6.1	Telmisartan	Rosuvastatin	Aspirin	Good	Yes	No	NA	NA	No
399	60	159	23.7332	No	1-3 years	Smoking	PAD	Nephropathy, Stroke	1	1500	50	NA	1	1000	50	1	1500	50	Afternoon	60	55	56	9	NA	5.8	300	NA	359	350	200	NA	NA	110	180	9	NA	1	0.6	NA	0.7	Telmisartan	Atorvastatin	Ticagrelor	Good	Yes	Yes	Nasopharyngitis	Mild (self-limiting)	No
400	79	176	25.5036	Yes	3-6 years	Smoking, Dyslipidemia	CKD	Neuropathy	1	1000	50	NA	2	1000	100	1	500	50	Morning	79	76	74	8.8	NA	8.1	145	NA	136	220	210	NA	NA	179	180	1.6	NA	1.5	5.6	NA	5.3	NA	Atorvastatin	NA	Very good	Yes	No	NA	NA	No
401	79	179	24.6559	Yes	3-6 years	Smoking, Dyslipidemia	CKD	Neuropathy	1	1000	50	NA	2	1000	100	1	500	50	Morning	79	76	74	8.8	NA	8.1	145	NA	136	220	210	NA	NA	180	175	1.6	NA	1.5	5.6	NA	5.3	Telmisartan	NA	NA	Good	Yes	No	NA	NA	No
402	59	176	19.047	Yes	3-6 years	Smoking, Dyslipidemia	CKD	Neuropathy	1	1000	50	NA	2	1000	100	1	500	50	Morning	59	57	55	8.8	NA	7.1	147	NA	140	210	200	NA	NA	180	170	1.5	NA	1.5	5.4	NA	5.1	Losartan	NA	NA	Good	Yes	No	NA	NA	No
403	69	165	25.3444	No	6-10 years	Dyslipidemia, HTN	CKD	Neuropathy	2	1000	50	NA	2	1000	50	1	1000	50	Morning	69	56	66	8.8	NA	8.1	128	NA	108	200	309	NA	NA	190	250	1.3	NA	1.4	4.5	NA	4	Telmisartan	Rosuvastatin	Aspirin	Good	Yes	No	NA	NA	No
404	69	165	25.3444	No	6-10 years	Dyslipidemia, HTN	CKD	Neuropathy	2	1000	50	NA	2	1000	50	2	500	50	Night	69	56	66	8.8	NA	8.1	128	NA	108	200	309	NA	NA	190	260	1.3	NA	1.4	4.3	NA	4.8	Telmisartan	Rosuvastatin	Aspirin	Good	Yes	No	NA	NA	No
405	64	179	19.9744	Yes	3-6 years	Dyslipidemia	CKD	Neuropathy	1	1000	50	NA	2	1000	100	1	500	50	Morning	64	60	60	8	NA	7.8	160	NA	148	220	199	NA	NA	180	170	1.5	NA	1.5	5.3	NA	5.1	Losartan	NA	NA	Good	Yes	No	NA	NA	No
406	75	168	26.5731	No	6-10 years	Dyslipidemia, HTN	CKD	Neuropathy	2	1000	100	NA	2	1000	50	1	1000	50	Night	75	75	74	8.8	NA	8	140	NA	100	200	309	NA	NA	190	285	1.3	NA	1.4	4.8	NA	4.8	Telmisartan	Rosuvastatin	Aspirin	Good	Yes	No	NA	NA	No
407	68	165	24.977	No	6-10 years	Dyslipidemia, HTN	CKD	Neuropathy	2	1000	50	NA	2	1000	50	1	1000	50	Morning	68	56	66	8.8	NA	8.1	128	NA	108	200	309	NA	NA	190	250	1.3	NA	1.4	4.9	NA	4.8	Telmisartan	Rosuvastatin	Aspirin	Good	Yes	No	NA	NA	No
408	75	168	26.5731	No	6-10 years	Dyslipidemia, HTN	CKD	Neuropathy	2	1000	50	NA	2	1000	50	1	1000	50	Morning	75	75	74	8.8	NA	8.1	128	NA	108	200	309	NA	NA	190	250	1.3	NA	1.4	4.5	NA	4.8	Telmisartan	Rosuvastatin	Clopidogrel	Good	Yes	No	NA	NA	No
409	70	165	25.7117	No	1-3 years	Dyslipidemia	CKD	Neuropathy	1	1000	50	NA	0.5	1000	50	1	500	50	Morning	70	73	71	7.9	NA	6.8	189	NA	157	220	210	NA	NA	180	170	1.2	NA	0.9	6.3	NA	5.5	Telmisartan	NA	NA	Good	Yes	No	NA	NA	No
410	90	160	35.1562	Yes	1-3 years	Smoking	CKD	Neuropathy	1	1000	50	NA	1	1000	50	1	1000	50	Morning	90	85	86	7.9	NA	6.8	189	NA	157	220	210	NA	NA	180	170	1.2	NA	0.9	6.3	NA	5.5	Telmisartan	NA	NA	Good	Yes	No	NA	NA	No
411	60	165	22.0386	No	6-10 years	Dyslipidemia, HTN	CKD	Neuropathy	2	1000	50	NA	2	1000	100	1	1000	50	Night	60	55	55	8.8	NA	8	129	NA	108	200	280	NA	NA	190	250	1.3	NA	1.5	4.2	NA	4.5	Telmisartan	Rosuvastatin	Aspirin	Good	Yes	No	NA	NA	No
412	70	168	24.8016	No	1-3 years	Smoking	CKD	Neuropathy	1	1000	50	NA	1	500	100	3	500	100	Morning	70	68	66	7.6	NA	5.9	143	NA	150	230	203	NA	NA	170	165	1.7	NA	1.3	5.9	NA	5.4	Telmisartan	NA	NA	Very good	Yes	No	NA	NA	No
413	66	166	23.9512	No	6-10 years	HTN	None	Neuropathy	4	1000	100	NA	2	1000	50	2	1000	50	Morning	66	66	64	8.8	NA	8.2	192	NA	180	300	268	NA	NA	190	257	1.5	NA	1.4	5.2	NA	5	Telmisartan	Rosuvastatin	Clopidogrel	Good	Yes	No	NA	NA	No
414	58	166	21.048	No	3-6 years	HTN	None	Neuropathy	2	1000	100	NA	2	1000	50	2	1000	50	Morning	58	58	56	8.8	NA	8.5	198	NA	192	300	286	NA	NA	190	266	1.6	NA	1.5	5.2	NA	4.8	Telmisartan	Atorvastatin	Clopidogrel	Good	Yes	No	NA	NA	No
415	82	166	29.7576	No	3-6 years	HTN	None	Neuropathy	2	1000	100	NA	2	1000	50	1	1000	50	Morning	82	85	80	7.8	NA	7.5	148	NA	135	300	242	NA	NA	190	226	1.5	NA	1.4	4	NA	4	NA	Rosuvastatin	Clopidogrel	Good	Yes	No	NA	NA	No
416	84	162	32.0073	Yes	1-3 years	Obesity	None	Neuropathy	1	1000	50	NA	1	1000	50	1	1000	50	Morning	84	85	80	9	NA	8	145	NA	165	210	130	NA	NA	165	100	3.9	NA	3.2	5	NA	4.6	NA	NA	NA	Good	No	No	NA	NA	No
417	62	163	23.3355	No	3-6 years	None	None	Neuropathy	1	1000	50	NA	1	1000	50	1	1000	50	Morning, Night	62	60	59	9	NA	7.8	180	NA	115	250	210	NA	NA	220	210	7.9	NA	7.3	3.8	NA	3.8	Telmisartan	NA	NA	Good	No	No	NA	NA	No
418	96	163	36.1323	No	3-6 years	Dyslipidemia	None	Neuropathy	0.5	1500	50	NA	2	1000	100	3	500	100	Afternoon	96	90	91	9	NA	7.8	200	NA	190	200	220	NA	NA	190	170	1	NA	1	1.3	NA	1	Telmisartan	Rosuvastatin	Aspirin	Good	Yes	No	NA	NA	No
419	73	162	27.8159	Not known	3-6 years	Dyslipidemia, Obesity	None	Neuropathy	2	1000	50	NA	2	1000	50	2	1000	50	Afternoon	73	68	74	8.5	NA	7.5	180	NA	150	200	250	NA	NA	140	135	1.2	NA	1.2	3.8	NA	3.7	Telmisartan	Rosuvastatin	Aspirin	Very good	Yes	No	NA	NA	No
420	75	169	26.2596	Yes	6-10 years	Smoking, Dyslipidemia, Obesity	None	Neuropathy	3	500	100	NA	2	1000	100	2	1000	100	Morning	75	83	74	8.8	NA	8.1	240	NA	190	210	190	NA	NA	165	170	1.1	NA	0.8	5.7	NA	5.4	Telmisartan	NA	NA	Good	No	No	NA	NA	No
421	60	161	23.1473	No	< 1 years	None	None	Neuropathy	1	1000	50	NA	3	500	50	2	1000	50	Afternoon	60	59	56	7.7	NA	6.5	140	NA	100	200	183	NA	NA	129	145	1.7	NA	1.4	5.7	NA	5.3	Telmisartan	NA	NA	Very good	No	No	NA	NA	No
422	56	152	24.2382	No	3-6 years	Smoking, HTN	None	Neuropathy	2	1000	50	NA	2	500	50	2	1000	50	Morning	56	55	53	7.2	NA	5.9	140	NA	93	220	211	NA	NA	200	170	1.5	NA	1.5	6.3	NA	5.2	Telmisartan	NA	NA	Very good	Yes	No	NA	NA	No
423	71	166	25.7657	No	1-3 years	None	None	Neuropathy	2	1000	100	NA	2	1000	50	1	1000	50	Morning	71	71	69	8.6	NA	8.2	179	NA	162	300	296	NA	NA	190	279	1.5	NA	1.3	4.8	NA	4.5	Telmisartan	Atorvastatin	Clopidogrel	Good	Yes	No	NA	Mild (self-limiting)	No
424	92	165	33.7925	Yes	3-6 years	Dyslipidemia	None	Neuropathy	2	1500	100	NA	2	1000	100	1	1000	50	Night	92	95	87	7.8	NA	7.4	189	NA	176	227	210	NA	NA	260	253	1.7	NA	1	6.5	NA	6.1	Telmisartan	Rosuvastatin	Clopidogrel	Very good	Yes	Yes	Nasopharyngitis	Severe (requires withdrawal)	No
425	75	165	27.5482	Yes	1-3 years	Obesity	None	Neuropathy	1	1000	100	NA	3	500	100	2	1000	50	Morning	75	75	74	8.3	NA	7.9	150	NA	130	280	240	NA	NA	258	225	1	NA	1	4.2	NA	4.2	Telmisartan	NA	NA	Very good	Yes	No	NA	NA	No
426	75	166	27.2173	No	1-3 years	Smoking	None	Neuropathy	2	1000	50	NA	4	1000	50	4	1000	50	Morning, Night	75	75	74	7.5	NA	7	180	NA	130	200	220	NA	NA	190	160	1.2	NA	1	4	NA	3.8	NA	Rosuvastatin	NA	Good	No	No	NA	NA	No
427	86	167	30.8365	Yes	1-3 years	Smoking	None	Neuropathy	2	1000	100	NA	1	500	100	1	500	50	Morning	86	85	80	8.1	NA	7.9	144	NA	135	225	200	NA	NA	220	160	1.6	NA	0.8	4.3	NA	6	NA	NA	NA	Very good	Yes	No	NA	NA	No
428	75	120	28.17	Yes	3-6 years	HTN	None	Neuropathy	2	1500	100	NA	2	1000	100	1	500	100	Morning	75	75	74	8	NA	7.3	210	NA	192	210	227	NA	NA	200	189	1.7	NA	1.6	6	NA	5.4	NA	Atorvastatin	Prasugrel	Very good	Yes	No	NA	NA	No
429	79	175	25.7959	Yes	3-6 years	Dyslipidemia	None	Neuropathy	1	1000	50	NA	2	1000	100	1	500	50	Morning	79	77	75	8	NA	5.3	140	NA	135	200	190	NA	NA	180	180	1.7	NA	1.7	5.5	NA	5.2	Telmisartan	NA	NA	Good	Yes	No	NA	NA	No
430	70	161	27.0051	Yes	< 1 years	Obesity	None	Neuropathy	2	1000	50	NA	1	1000	50	1	1000	50	Morning	70	68	65	8.4	NA	5.9	157	NA	92	256	242	NA	NA	103	160	1.5	NA	1.5	6.4	NA	5.4	Telmisartan	NA	NA	Very good	Yes	No	NA	NA	No
431	78	174	25.763	Yes	3-6 years	None	None	Neuropathy	1	1000	50	NA	2	1000	100	1	500	50	Morning	78	74	72	8	NA	7.8	140	NA	130	200	190	NA	NA	194	170	1.7	NA	1.5	5.3	NA	5.1	NA	Rosuvastatin	NA	Very good	Yes	No	NA	NA	No
432	78	176	25.1808	Yes	1-3 years	Smoking, Dyslipidemia	None	Neuropathy	1	1000	50	NA	2	1000	100	1	500	50	Morning	78	76	75	8.8	NA	8.1	149	NA	140	210	199	NA	NA	180	176	1.7	NA	1.5	5.8	NA	5.1	Telmisartan	NA	NA	Good	Yes	No	NA	NA	No
433	78	173	26.0617	Yes	1-3 years	Smoking, Dyslipidemia	None	Neuropathy	1	1000	50	NA	2	1000	100	1	500	50	Morning	78	76	75	8.8	NA	5.3	149	NA	140	210	190	NA	NA	179	169	1.7	NA	1.5	5.8	NA	5.7	NA	Atorvastatin	NA	Very good	Yes	No	NA	NA	No
434	80	174	26.4236	Yes	1-3 years	Smoking	None	Neuropathy	1	1000	50	NA	2	1000	100	1	500	50	Morning	80	77	75	8.6	NA	8.3	149	NA	140	200	190	NA	NA	175	176	1.5	NA	1.4	5.4	NA	5.1	NA	Atorvastatin	NA	Good	Yes	No	NA	NA	No
435	92	163	34.6268	No	6-10 years	Dyslipidemia, Obesity	None	Neuropathy	2	1000	50	NA	2	1000	50	3	1000	100	Morning, Night	92	95	92	9	NA	8	205	NA	120	300	260	NA	NA	280	240	0.8	NA	1	3	NA	3.1	Telmisartan	Rosuvastatin	Aspirin	Very good	Yes	No	NA	NA	No
436	90	176	29.0548	Yes	3-6 years	Dyslipidemia	None	Neuropathy	2	1000	100	NA	2	1000	100	1	500	50	Morning	90	85	80	7.4	NA	7.1	148	NA	136	200	196	NA	NA	181	174	1.5	NA	1.1	7	NA	6.7	Losartan	NA	NA	Good	Yes	No	NA	NA	No
437	62	150	27.5556	Yes	1-3 years	Smoking	None	Neuropathy	2	1000	100	NA	1	1000	100	1	1000	50	Morning, Night	62	62	63	8.6	NA	6	175	NA	140	200	180	NA	NA	200	237	1.5	NA	1.2	3.2	NA	2.8	NA	NA	NA	Good	Yes	No	NA	NA	No
438	75	167	26.8923	Yes	< 1 years	None	None	Neuropathy	2	1000	50	NA	4	2000	100	2	1000	50	Morning, Night	75	79	77	8	NA	7.9	180	NA	145	200	265	NA	NA	190	231	1.4	NA	1.3	4.6	NA	4.5	NA	Rosuvastatin	NA	Good	Yes	No	NA	NA	No
439	62	160	24.2187	No	< 1 years	None	None	Neuropathy	2	1000	50	NA	3	1000	50	3	1000	50	Morning	62	61	58	8.4	NA	6.5	170	NA	80	233	203	NA	NA	180	175	1.5	NA	1.5	5.9	NA	4.6	NA	NA	NA	Very good	Yes	No	NA	NA	No
440	79	120	28.17	No	1-3 years	Smoking, Dyslipidemia	None	Neuropathy	1	1000	50	NA	1	1000	50	1	1000	50	Morning	79	79	78	8	NA	6.9	189	NA	125	360	277	NA	NA	180	169	0.9	NA	0.9	3.8	NA	3.8	NA	Rosuvastatin	NA	Good	Yes	No	NA	NA	No
441	69	176	22.2753	Yes	1-3 years	Smoking	None	Neuropathy	1	1000	50	NA	1	1000	50	1	500	50	Morning	69	68	68	7.7	NA	7.4	139	NA	134	200	191	NA	NA	181	176	1.5	NA	1	7	NA	6.7	Telmisartan	NA	NA	Good	Yes	No	NA	NA	No
442	70	163	26.3465	Yes	1-3 years	Smoking	None	Neuropathy	2	1000	50	NA	2	1000	50	1	1000	50	Morning, Night	70	69	68	8.8	NA	8.2	180	NA	110	310	260	NA	NA	180	110	7.4	NA	7.1	3.2	NA	3	Telmisartan	NA	NA	Very good	No	No	NA	NA	Yes
443	62	163	23.3355	No	< 1 years	None	None	Neuropathy	1	1000	50	NA	1	1000	50	1	1000	50	Morning, Night	62	60	61	8.6	NA	7.5	190	NA	140	280	230	NA	NA	210	130	7.6	NA	7.4	3.2	NA	3	Telmisartan	NA	NA	Good	No	No	NA	NA	No
444	62	168	21.9671	No	3-6 years	Dyslipidemia, HTN	None	Neuropathy	2	1500	100	NA	2	1000	50	2	1000	50	Morning, Night	62	65	62	8.4	NA	6.8	179	NA	110	228	283	NA	NA	116	140	0.8	NA	0.8	4.8	NA	4.8	Telmisartan	Rosuvastatin	Aspirin	Very good	Yes	No	NA	NA	No
445	79	193	21.2086	Yes	1-3 years	HTN	None	Neuropathy	1	1000	50	NA	1	1000	50	1	500	50	Morning	79	76	74	8	NA	7.8	150	NA	134	220	200	NA	NA	200	180	1.2	NA	1	6.4	NA	6.3	Telmisartan	NA	NA	Good	Yes	No	NA	NA	No
446	75	162	28.578	Yes	1-3 years	Smoking, HTN	None	Neuropathy	2	1000	50	NA	4	2000	100	2	1000	50	Morning, Night	75	81	80	8	NA	7.5	160	NA	140	360	260	NA	NA	190	221	1.4	NA	1.4	4.9	NA	4.9	NA	Atorvastatin	Aspirin	Good	Yes	No	NA	NA	No
447	77	168	27.2817	Yes	< 1 years	Obesity	None	Neuropathy	1	1000	50	NA	1	1000	50	1	1000	50	Morning	77	75	72	7.8	NA	6.5	160	NA	130	350	180	NA	NA	150	173	2	NA	1.8	5.6	NA	5.2	NA	NA	NA	Good	Yes	No	NA	NA	No
448	90	180	27.7778	Yes	3-6 years	Dyslipidemia, HTN	None	Neuropathy	1	1000	50	NA	2	1000	100	1	500	50	Morning	90	87	84	7.6	NA	7.4	160	NA	156	222	202	NA	NA	180	170	1.6	NA	1	7.4	NA	6.7	Telmisartan	NA	NA	Good	Yes	No	NA	NA	No
449	78	177	24.8971	Yes	3-6 years	Smoking, Dyslipidemia	None	Neuropathy	2	1000	50	NA	2	1000	50	2	1000	50	Morning	78	78	75	7.5	NA	6.9	225	NA	161	360	310	NA	NA	180	189	1	NA	0.9	3.9	NA	3.8	Telmisartan	NA	NA	Good	Yes	No	NA	NA	No
450	65	163	24.4646	No	< 1 years	None	None	Neuropathy	1	1000	50	NA	1	1000	50	1	1000	50	Morning, Night	65	66	64	9	NA	7.5	200	NA	120	310	280	NA	NA	130	160	1.9	NA	1.7	3.6	NA	3.1	Telmisartan	NA	NA	Very good	Yes	Yes	Hypersensitivity	Mild (self-limiting)	No
451	92	165	33.7925	Yes	3-6 years	Dyslipidemia	None	Neuropathy	3	1500	100	NA	3	1500	100	1	1000	50	Night	92	90	90	9	NA	7.1	163	NA	156	245	125	NA	NA	210	198	1.7	NA	1.5	6.7	NA	6.2	Telmisartan	Rosuvastatin	Clopidogrel	Very good	Yes	No	NA	NA	No
452	58	163	21.83	No	< 1 years	None	None	Neuropathy	2	1000	50	NA	1	1000	50	1	1000	50	Morning, Night	58	57	59	8.6	NA	7.5	160	NA	145	260	245	NA	NA	240	150	7.8	NA	7.7	3.2	NA	3	Telmisartan	NA	NA	Very good	No	No	NA	NA	No
453	72	162	27.4348	Yes	3-6 years	None	None	Neuropathy	2	500	50	NA	2	1000	100	0.5	500	50	Morning	72	75	74	7.6	NA	6	143	NA	100	230	201	NA	NA	170	150	1.7	NA	1.3	5.8	NA	5.4	Telmisartan	Rosuvastatin	NA	Very good	Yes	No	NA	NA	No
454	75	162	28.578	Yes	< 1 years	Smoking	None	Neuropathy	2	1000	50	NA	2	1000	50	2	1000	50	Morning, Night	75	65	74	9	NA	8	150	NA	140	360	220	NA	NA	190	200	1	NA	1	4.5	NA	4.3	Telmisartan	Atorvastatin	NA	Good	Yes	No	NA	NA	No
455	68	162	25.9107	Yes	3-6 years	Smoking, Dyslipidemia	PAD	Neuropathy	2	1000	50	NA	2	1000	50	2	1000	50	Morning, Night	68	70	68	7.3	NA	6.7	300	NA	210	360	300	NA	NA	180	210	1	NA	0.7	3.8	NA	3.5	Telmisartan	Rosuvastatin	NA	Good	Yes	No	NA	NA	No
456	75	167	26.8923	Yes	1-3 years	Dyslipidemia	PAD	Neuropathy	2	1000	50	NA	2	1000	50	2	1000	50	Morning	75	85	84	9	NA	8.2	190	NA	190	320	280	NA	NA	180	110	0.6	NA	0.6	5.1	NA	4.2	Telmisartan	Rosuvastatin	NA	Good	Yes	No	NA	NA	No
457	65	167	23.3067	No	1-3 years	Smoking, HTN	PAD	Neuropathy	1	1000	50	NA	1	1000	50	1	1000	50	Morning, Night	65	64	60	7	NA	6.1	340	NA	280	280	320	NA	NA	240	190	6	NA	6	5	NA	5	Losartan	NA	NA	Very good	No	No	NA	NA	No
458	69	154	29.0943	Yes	3-6 years	Dyslipidemia	PAD	Neuropathy	2	1000	50	NA	1	500	50	1	1000	50	Morning, Night	69	62	60	7	NA	5	340	NA	250	450	270	NA	NA	380	310	6	NA	5	7	NA	6	NA	Rosuvastatin	Aspirin	Very good	Yes	No	NA	NA	No
459	70	157	28.3987	No	1-3 years	HTN, Obesity	CKD	Neuropathy, IHD	1	1000	50	NA	1	1000	50	1	1000	50	Afternoon	70	71	71	9	NA	5.8	360	NA	150	300	200	NA	NA	110	180	1	NA	1.1	1	NA	0.9	NA	Atorvastatin	Aspirin	Very good	Yes	Yes	URTI, Hypoglycemia	Mild (self-limiting)	No
460	78	169	27.31	No	1-3 years	None	None	Neuropathy, IHD	1	1000	50	NA	1	1000	50	1	1000	50	Morning	78	72	74	7.9	NA	6.6	220	NA	160	220	200	NA	NA	140	120	1	NA	1	3	NA	3.2	Telmisartan	NA	NA	Very good	Yes	No	NA	NA	No
461	89	179	27.7769	Yes	6-10 years	Smoking	None	Neuropathy, IHD	3	1500	100	NA	1	1000	50	1	500	100	Afternoon	89	88	87	7.4	NA	7.1	190	NA	149	235	218	NA	NA	194	180	1.4	NA	1.1	6.7	NA	6.7	Losartan	Rosuvastatin	Clopidogrel	Very good	No	Yes	Nasopharyngitis	Moderate (requires intervention)	Yes
462	68	179	21.2228	No	1-3 years	None	None	Neuropathy, IHD	3	1000	100	NA	1	1500	50	1	500	50	Morning	68	66	65	7.7	NA	7.1	188	NA	170	215	205	NA	NA	180	175	1.3	NA	8.9	6.4	NA	5.6	Telmisartan	Rosuvastatin	Clopidogrel	Very good	Yes	No	NA	NA	No
463	72	163	27.0993	Yes	3-6 years	Dyslipidemia	None	Neuropathy, IHD	1	500	100	NA	4	500	100	1	500	100	Morning	72	70	71	7.8	NA	7.5	170	NA	165	210	200	NA	NA	290	291	1	NA	1.9	4.5	NA	5	Telmisartan	NA	NA	Very good	No	No	NA	NA	No
464	78	168	27.6361	No	< 1 years	Dyslipidemia	None	Neuropathy, IHD	3	1000	100	NA	1	1500	100	0.5	500	100	Night	78	76	74	7.7	NA	7	190	NA	159	210	200	NA	NA	190	175	1.3	NA	1	6.4	NA	5.6	Telmisartan	Rosuvastatin	Clopidogrel	Very good	No	No	NA	NA	No
465	88	179	27.4648	Yes	6-10 years	HTN	None	Neuropathy, IHD	3	1500	100	NA	1	1500	50	0.5	1000	50	Night	88	87	85	7	NA	6.5	180	NA	170	220	190	NA	NA	190	181	1.4	NA	1.2	6.6	NA	6.7	Losartan	Atorvastatin	NA	Fair	Yes	Yes	Nasopharyngitis	Mild (self-limiting)	Yes
466	80	161	30.863	Yes	6-10 years	Smoking, Dyslipidemia, HTN	None	Neuropathy, IHD	2	1000	50	NA	2	500	50	2	500	50	Morning	80	78	77	8.5	NA	7	130	NA	110	230	270	NA	NA	180	160	1.7	NA	1.7	5	NA	4	Telmisartan	Rosuvastatin	Aspirin	Very good	No	No	NA	NA	No
467	72	180	22.2222	No	< 1 years	Obesity	None	Neuropathy, IHD	3	1500	100	NA	1	1500	50	3	500	50	Night	72	70	68	8.3	NA	6.9	190	NA	161	220	205	NA	NA	190	180	1.3	NA	1	6.4	NA	5.6	Losartan	Atorvastatin	Aspirin	Very good	Yes	No	NA	NA	No
468	75	154	31.6242	No	3-6 years	None	PAD	Neuropathy, IHD	3	1000	50	NA	3	500	100	2	1000	50	Morning	75	75	74	7.9	NA	6.4	142	NA	104	298	145	NA	NA	235	205	0.8	NA	0.8	5.4	NA	5.4	Telmisartan	NA	NA	Very good	Yes	No	NA	NA	No
469	75	159	29.6665	Not known	3-6 years	Obesity	PAD	Neuropathy, IHD	3	1000	50	NA	3	500	100	1	1000	50	Morning	75	75	74	8.3	NA	7.5	149	NA	129	260	140	NA	NA	259	115	1	NA	1	4.2	NA	4.2	Telmisartan	NA	NA	Very good	Yes	No	NA	NA	No
470	75	162	28.578	Not known	1-3 years	Obesity	PAD	Neuropathy, IHD	3	1000	100	NA	3	500	100	2	1000	50	Morning	75	75	74	8.5	NA	7.1	166	NA	139	207	140	NA	NA	174	145	0.7	NA	0.7	4	NA	4	Telmisartan	NA	NA	Very good	Yes	No	NA	NA	No
471	88	164	32.7186	Yes	3-6 years	Smoking	PAD	Neuropathy, IHD, MI	3	1500	100	NA	1	1000	50	1	1000	50	Afternoon	88	86	85	8	NA	7.6	191	NA	170	224	216	NA	NA	195	180	1.4	NA	1	6.7	NA	6.7	Telmisartan	Rosuvastatin	Clopidogrel	Good	Yes	Yes	Nasopharyngitis	Mild (self-limiting)	No
472	89	165	32.6905	Yes	1-3 years	Smoking	CKD	Neuropathy, MI	4	1000	50	NA	0.5	1000	50	1	500	50	Morning	89	85	86	7.9	NA	6.8	189	NA	157	220	210	NA	NA	180	170	1.2	NA	0.9	6.3	NA	5.5	Telmisartan	NA	NA	Good	Yes	No	NA	NA	No
473	70	165	25.7117	Yes	1-3 years	Smoking	CKD	Neuropathy, MI	4	1000	50	NA	0.5	1000	50	1	500	50	Morning	70	65	66	7.9	NA	6.8	189	NA	157	220	210	NA	NA	180	170	1.2	NA	0.9	6.3	NA	5.5	Telmisartan	NA	NA	Good	Yes	No	NA	NA	No
474	79	165	29.0174	Yes	1-3 years	Smoking	CKD	Neuropathy, MI	1	1000	50	NA	0.5	1000	50	1	500	50	Morning	79	73	71	7	NA	6.8	189	NA	157	220	210	NA	NA	180	170	1.2	NA	0.9	6.3	NA	5.5	Telmisartan	NA	NA	Good	Yes	No	NA	NA	No
475	80	165	29.3848	Yes	1-3 years	Smoking	CKD	Neuropathy, MI	4	1000	50	NA	0.5	1000	50	1	500	50	Morning	80	75	74	7.9	NA	6.8	189	NA	157	220	210	NA	NA	180	170	1.2	NA	0.9	6.3	NA	5.5	Telmisartan	NA	NA	Very good	Yes	No	NA	NA	No
476	85	165	31.2213	Yes	1-3 years	Smoking	CKD	Neuropathy, MI	4	1000	50	NA	0.5	1000	50	1	500	50	Morning	85	85	86	7.9	NA	6.8	189	NA	157	220	210	NA	NA	180	170	1.2	NA	0.9	6.3	NA	5.5	Telmisartan	NA	NA	Good	Yes	No	NA	NA	No
477	85	165	31.2213	Yes	1-3 years	Smoking	CKD	Neuropathy, MI	1	1000	50	NA	0.5	1000	50	1	500	50	Morning	85	85	86	7.9	NA	6.8	189	NA	157	220	210	NA	NA	180	170	1.2	NA	0.9	6.3	NA	5.5	Telmisartan	NA	NA	Good	Yes	No	NA	NA	No
478	72	155	29.9688	Yes	1-3 years	Smoking	CKD	Neuropathy, MI	1	1000	50	NA	1	1000	50	1	1000	50	Night	72	73	71	7.9	NA	6.8	189	NA	157	220	210	NA	NA	180	170	1.2	NA	0.9	6.3	NA	5.5	Telmisartan	NA	NA	Good	Yes	No	NA	NA	No
479	71	155	29.5525	Yes	1-3 years	Smoking	CKD	Neuropathy, MI	1	1000	50	NA	1	1000	50	1	1000	50	Night	71	73	71	7.9	NA	6.8	189	NA	157	220	210	NA	NA	180	170	1.2	NA	0.9	6.3	NA	5.5	Telmisartan	NA	NA	Good	Yes	No	NA	NA	No
480	71	155	29.5525	Yes	1-3 years	Smoking	CKD	Neuropathy, MI	1	1000	50	NA	1	1000	50	1	1000	50	Night	71	73	71	7.9	NA	6.8	189	NA	157	220	210	NA	NA	180	170	1.2	NA	0.9	6.3	NA	5.5	Telmisartan	NA	NA	Good	Yes	No	NA	NA	No
481	60	165	22.0386	Yes	1-3 years	Dyslipidemia	CKD	Neuropathy, MI	4	1000	50	NA	0.5	1000	50	1	500	50	Morning	60	55	56	7.9	NA	6.8	189	NA	157	220	210	NA	NA	180	170	1.2	NA	0.9	6.3	NA	5.5	Telmisartan	NA	NA	Good	Yes	No	NA	NA	No
482	85	165	31.2213	Yes	1-3 years	Smoking	CKD	Neuropathy, MI	1	1000	50	NA	0.5	1000	50	1	1000	50	Morning	85	85	86	7.9	NA	6.8	189	NA	157	220	210	NA	NA	180	170	1.2	NA	0.9	6.3	NA	5.5	Telmisartan	NA	NA	Good	Yes	No	NA	NA	No
483	75	180	23.1481	Yes	3-6 years	Dyslipidemia	CKD	Neuropathy, MI	2	1000	50	NA	2	1000	50	1	1000	50	Morning	75	77	75	8.5	NA	7.4	170	NA	190	290	310	NA	NA	230	250	0.7	NA	0.7	2.7	NA	2.7	Telmisartan	Rosuvastatin	NA	Good	Yes	No	NA	NA	No
484	60	165	22.0386	Yes	1-3 years	Dyslipidemia	CKD	Neuropathy, MI	1	1000	50	NA	0.5	1000	50	1	500	50	Morning	60	55	56	7	NA	6.8	189	NA	157	220	210	NA	NA	180	170	1.2	NA	0.9	6.3	NA	5.5	Telmisartan	NA	NA	Good	Yes	No	NA	NA	No
485	65	165	23.8751	Yes	1-3 years	Smoking	CKD	Neuropathy, MI	1	1000	50	NA	0.5	1000	50	1	1000	50	Morning	65	73	71	7.9	NA	6.8	189	NA	157	220	210	NA	NA	180	170	1.2	NA	0.9	6.3	NA	5.5	Telmisartan	NA	NA	Good	Yes	No	NA	NA	No
486	65	165	23.8751	Yes	1-3 years	Smoking	CKD	Neuropathy, MI	4	1000	50	NA	0.5	1000	50	1	500	50	Morning	65	65	66	7.9	NA	6.8	189	NA	157	220	210	NA	NA	180	170	1.2	NA	0.9	6.3	NA	5.5	Telmisartan	NA	NA	Very good	Yes	No	NA	NA	No
487	65	165	23.8751	Yes	1-3 years	Smoking	CKD	Neuropathy, MI	1	1000	50	NA	0.5	1000	50	1	1000	50	Morning	65	73	71	7.9	NA	6.8	189	NA	157	220	210	NA	NA	180	170	1.2	NA	0.9	6.3	NA	5.5	Telmisartan	NA	NA	Good	Yes	No	NA	NA	No
488	75	155	31.2175	Yes	3-6 years	Smoking	CKD	Neuropathy, MI	3	1000	100	NA	2	1000	50	2	1000	50	Morning, Night	75	75	74	7.8	NA	7.4	260	NA	230	210	180	NA	NA	190	160	6.5	NA	6	1.3	NA	1	NA	NA	NA	Very good	Yes	No	NA	NA	No
489	85	165	31.2213	No	< 1 years	Smoking	CKD	Neuropathy, MI	4	1000	50	NA	0.5	1000	50	1	500	50	Morning	85	85	86	7.9	NA	6.8	189	NA	157	220	210	NA	NA	180	170	1.2	NA	0.9	6.3	NA	5.5	Telmisartan	NA	NA	Very good	Yes	No	NA	NA	No
490	85	165	31.2213	No	< 1 years	Smoking	CKD	Neuropathy, MI	1	1000	50	NA	0.5	1000	50	1	500	50	Morning	85	85	86	7.9	NA	6.8	189	NA	157	220	210	NA	NA	180	170	1.2	NA	0.9	6.3	NA	5.5	Telmisartan	NA	NA	Good	Yes	No	NA	NA	No
491	80	165	29.3848	Yes	< 1 years	HTN	CKD	Neuropathy, MI	4	1000	50	NA	0.5	1000	50	1	500	50	Morning	80	75	74	7.9	NA	6.8	189	NA	157	220	210	NA	NA	180	170	1.2	NA	0.9	6.3	NA	5.5	Telmisartan	NA	NA	Good	Yes	No	NA	NA	No
492	65	165	23.8751	Yes	1-3 years	Smoking	CKD	Neuropathy, MI	1	1000	50	NA	0.5	1000	50	1	500	50	Morning	65	73	71	7.9	NA	6.8	189	NA	157	220	210	NA	NA	180	170	1.2	NA	0.9	6.3	NA	5.5	Telmisartan	NA	NA	Good	Yes	No	NA	NA	No
493	85	165	31.2213	No	< 1 years	Dyslipidemia	CKD	Neuropathy, MI	1	1000	50	NA	0.5	1000	50	1	1000	50	Morning	85	85	86	7.9	NA	6.8	189	NA	157	220	210	NA	NA	180	170	1.2	NA	0.9	6.3	NA	5.5	Telmisartan	NA	NA	Good	Yes	No	NA	NA	No
494	85	165	31.2213	No	< 1 years	Dyslipidemia	CKD	Neuropathy, MI	4	1000	50	NA	0.5	1000	50	1	500	50	Morning	85	85	86	7.9	NA	6.8	189	NA	157	220	210	NA	NA	180	170	1.2	NA	0.9	6.3	NA	5.5	Telmisartan	NA	NA	Very good	Yes	No	NA	NA	No
495	85	165	31.2213	No	< 1 years	Dyslipidemia	CKD	Neuropathy, MI	1	1000	50	NA	0.5	1000	50	1	1000	50	Morning	85	85	86	7.9	NA	6.8	189	NA	157	220	210	NA	NA	180	170	1.2	NA	0.9	6.3	NA	5.5	Telmisartan	NA	NA	Good	Yes	No	NA	NA	No
496	65	165	23.8751	Yes	1-3 years	Smoking	CKD	Neuropathy, MI	4	1000	50	NA	0.5	1000	50	1	500	50	Morning	65	65	66	7.9	NA	6.8	189	NA	157	220	210	NA	NA	180	170	1.2	NA	0.9	6.3	NA	5.5	Telmisartan	NA	NA	Good	Yes	No	NA	NA	No
497	85	165	31.2213	Yes	1-3 years	Smoking	CKD	Neuropathy, MI	1	1000	50	NA	0.5	1000	50	1	1000	50	Morning	85	85	86	7.9	NA	6.8	189	NA	157	220	210	NA	NA	180	170	1.2	NA	0.9	6.3	NA	5.5	Telmisartan	NA	NA	Good	Yes	No	NA	NA	No
498	85	165	31.2213	Yes	1-3 years	Smoking	CKD	Neuropathy, MI	4	1000	50	NA	0.5	1000	50	1	1000	50	Morning	85	85	86	7.9	NA	6.8	189	NA	157	220	210	NA	NA	180	170	1.2	NA	0.9	6.3	NA	5.5	Telmisartan	NA	NA	Very good	Yes	No	NA	NA	No
499	85	165	31.2213	Yes	1-3 years	Smoking	CKD	Neuropathy, MI	1	1000	50	NA	0.5	1000	50	1	1000	50	Morning	85	85	86	7.9	NA	6.8	189	NA	157	220	210	NA	NA	180	170	1.2	NA	0.9	6.3	NA	5.5	Telmisartan	NA	NA	Good	Yes	No	NA	NA	No
500	70	165	25.7117	Yes	1-3 years	Smoking	CKD	Neuropathy, MI	1	1000	50	NA	0.5	1000	50	1	500	50	Morning	70	73	71	7	NA	6.8	189	NA	157	220	210	NA	NA	180	170	1.2	NA	0.9	6.3	NA	5.5	Telmisartan	NA	NA	Good	Yes	No	NA	NA	No
501	62	165	22.7732	Yes	1-3 years	Smoking	CKD	Neuropathy, MI	1	1000	50	NA	0.5	1000	50	1	1000	50	Morning	62	73	71	7.9	NA	6.8	189	NA	157	220	210	NA	NA	180	170	1.2	NA	0.9	6.3	NA	5.5	Telmisartan	NA	NA	Good	Yes	No	NA	NA	No
502	62	165	22.7732	Yes	1-3 years	Smoking	CKD	Neuropathy, MI	4	1000	50	NA	0.5	1000	50	1	500	50	Morning	62	65	66	7.9	NA	6.8	189	NA	157	220	210	NA	NA	180	170	1.2	NA	0.9	6.3	NA	5.5	Telmisartan	NA	NA	Good	Yes	No	NA	NA	No
503	75	162	28.578	Not known	3-6 years	Obesity	CKD	Neuropathy, MI	1	1000	100	NA	3	500	100	2	1000	50	Morning	75	75	74	8.6	NA	7.2	165	NA	129	205	180	NA	NA	175	140	0.7	NA	0.7	4.5	NA	4.5	Telmisartan	NA	NA	Good	Yes	No	NA	NA	No
504	80	165	29.3848	Yes	< 1 years	Dyslipidemia	CKD	Neuropathy, MI	1	1000	50	NA	0.5	1000	50	1	1000	50	Morning	80	73	71	7.9	NA	6.8	189	NA	157	220	210	NA	NA	180	170	1.2	NA	0.9	6.3	NA	5.5	Telmisartan	NA	NA	Good	Yes	No	NA	NA	No
505	80	165	29.3848	Yes	< 1 years	Dyslipidemia	CKD	Neuropathy, MI	4	1000	50	NA	1	1000	50	2	1000	50	Morning	80	75	74	7.9	NA	6.8	189	NA	157	220	210	NA	NA	180	170	1.2	NA	0.9	6.3	NA	5.5	Telmisartan	NA	NA	Very good	Yes	No	NA	NA	No
506	80	165	29.3848	Yes	< 1 years	Dyslipidemia	CKD	Neuropathy, MI	1	1000	50	NA	0.5	1000	50	1	1000	50	Morning	80	73	71	7.9	NA	6.8	189	NA	157	220	210	NA	NA	180	170	1.2	NA	0.9	6.3	NA	5.5	Telmisartan	NA	NA	Good	Yes	No	NA	NA	No
507	75	175	24.4898	No	< 1 years	HTN	CKD	Neuropathy, MI	1	1000	50	NA	1	1000	50	1	1000	50	Morning	75	73	70	8.3	NA	7.1	170	NA	130	210	230	NA	NA	160	280	0.7	NA	0.7	1.8	NA	1.8	Telmisartan	Rosuvastatin	NA	Good	Yes	No	NA	NA	No
508	80	165	29.3848	Yes	1-3 years	Dyslipidemia	CKD	Neuropathy, MI	1	1000	50	NA	0.5	1000	50	1	1000	50	Morning	80	73	71	7.9	NA	6.8	189	NA	157	220	210	NA	NA	180	170	1.2	NA	0.9	6.3	NA	5.5	Telmisartan	NA	NA	Good	Yes	No	NA	NA	No
509	80	165	29.3848	Yes	1-3 years	Dyslipidemia	CKD	Neuropathy, MI	1	1000	50	NA	0.5	1000	50	1	1000	50	Morning	80	73	71	7.9	NA	6.8	189	NA	157	220	210	NA	NA	180	170	1.2	NA	0.9	6.3	NA	5.5	Telmisartan	NA	NA	Good	Yes	No	NA	NA	No
510	80	165	29.3848	Yes	1-3 years	Dyslipidemia	CKD	Neuropathy, MI	4	1000	50	NA	0.5	1000	50	1	500	50	Morning	80	75	74	7.9	NA	6.8	189	NA	157	220	210	NA	NA	180	170	1.2	NA	0.9	6.3	NA	5.5	Telmisartan	NA	NA	Very good	Yes	No	NA	NA	No
511	75	165	27.5482	Yes	1-3 years	Dyslipidemia	CKD	Neuropathy, MI	1	1000	50	NA	0.5	1000	50	1	1000	50	Morning	75	73	71	7.9	NA	6.8	189	NA	157	220	210	NA	NA	180	170	1.2	NA	0.9	6.3	NA	5.5	Telmisartan	NA	NA	Good	Yes	No	NA	NA	No
512	72	165	26.4463	Yes	3-6 years	HTN	CKD	Neuropathy, MI	1	1000	50	NA	1	500	100	1	500	100	Afternoon	72	73	75	8	NA	6	280	NA	220	300	300	NA	NA	110	100	1	NA	1	0.9	NA	0.9	Telmisartan	Rosuvastatin	Aspirin	Very good	Yes	Yes	Hypersensitivity	Mild (self-limiting)	No
513	70	165	25.7117	Yes	1-3 years	Dyslipidemia	CKD	Neuropathy, MI	1	1000	50	NA	0.5	1000	50	1	1000	50	Morning	70	73	71	7.9	NA	6.8	189	NA	157	220	210	NA	NA	180	170	1.2	NA	0.9	6.3	NA	5.5	Telmisartan	NA	NA	Good	Yes	No	NA	NA	No
514	70	165	25.7117	Yes	1-3 years	Dyslipidemia	CKD	Neuropathy, MI	1	1000	50	NA	0.5	1000	50	1	1000	50	Morning	70	73	71	7.9	NA	6.8	189	NA	157	220	210	NA	NA	180	170	1.2	NA	0.9	6.3	NA	5.5	Telmisartan	NA	NA	Good	Yes	No	NA	NA	No
515	70	165	25.7117	Yes	1-3 years	Dyslipidemia	CKD	Neuropathy, MI	1	1000	50	NA	0.5	1000	50	1	1000	50	Morning	70	73	71	7.9	NA	6.8	189	NA	157	220	210	NA	NA	180	170	1.2	NA	0.9	6.3	NA	5.5	Telmisartan	NA	NA	Good	Yes	No	NA	NA	No
516	70	165	25.7117	Yes	1-3 years	Dyslipidemia	CKD	Neuropathy, MI	4	1000	50	NA	0.5	1000	50	1	500	50	Morning	70	65	66	7.9	NA	6.8	189	NA	157	220	210	NA	NA	180	170	1.2	NA	0.9	6.3	NA	5.5	Telmisartan	NA	NA	Good	Yes	No	NA	NA	No
517	82	165	30.1194	Yes	1-3 years	Smoking	CKD	Neuropathy, MI	4	1000	50	NA	0.5	1000	50	1	500	50	Morning	82	85	86	7.9	NA	6.8	189	NA	157	220	210	NA	NA	180	170	1.2	NA	0.9	6.3	NA	5.5	Telmisartan	NA	NA	Good	Yes	No	NA	NA	No
518	82	165	30.1194	Yes	1-3 years	Smoking	CKD	Neuropathy, MI	1	1000	50	NA	0.5	1000	50	1	500	50	Morning	82	85	86	7.9	NA	6.8	189	NA	157	220	210	NA	NA	180	170	1.2	NA	0.9	6.3	NA	5.5	Telmisartan	NA	NA	Good	Yes	No	NA	NA	No
519	70	165	25.7117	No	1-3 years	Dyslipidemia	CKD	Neuropathy, MI	4	1000	50	NA	0.5	1000	50	1	500	50	Morning	70	65	66	7.9	NA	6.8	189	NA	157	220	210	NA	NA	180	170	1.2	NA	0.9	6.3	NA	5.5	Losartan	NA	NA	Good	Yes	No	NA	NA	No
520	90	155	37.461	Yes	1-3 years	Smoking	CKD	Neuropathy, MI	1	1000	50	NA	1	1000	50	1	1000	50	Night	90	85	86	7.9	NA	6.8	189	NA	187	220	210	NA	NA	100	180	1.2	NA	0.9	6.3	NA	5.5	Telmisartan	NA	NA	Good	Yes	No	NA	NA	No
521	75	165	27.5482	No	< 1 years	Smoking	CKD	Neuropathy, MI	1	1000	50	NA	0.5	1000	50	1	1000	50	Morning	75	73	71	7.9	NA	6.8	189	NA	157	220	210	NA	NA	180	170	1.2	NA	0.9	6.3	NA	5.5	Telmisartan	NA	NA	Good	Yes	No	NA	NA	No
522	65	165	23.8751	No	< 1 years	Smoking	CKD	Neuropathy, MI	1	1000	50	NA	0.5	1000	50	1	1000	50	Morning	65	73	71	7.9	NA	6.8	189	NA	157	220	210	NA	NA	180	170	1.2	NA	0.9	6.3	NA	5.5	Telmisartan	NA	NA	Good	Yes	No	NA	NA	No
523	65	165	23.8751	No	< 1 years	Smoking	CKD	Neuropathy, MI	4	1000	50	NA	0.5	1000	50	1	500	50	Morning	65	65	66	7.9	NA	6.8	189	NA	157	220	210	NA	NA	180	170	1.2	NA	0.9	6.3	NA	5.5	Telmisartan	NA	NA	Very good	Yes	No	NA	NA	No
524	75	165	27.5482	Yes	1-3 years	HTN	CKD	Neuropathy, MI	4	1000	50	NA	0.5	1000	50	1	500	50	Morning	75	75	74	7.9	NA	6.8	189	NA	157	220	210	NA	NA	180	170	1.2	NA	0.9	6.3	NA	5.5	Telmisartan	NA	NA	Good	Yes	No	NA	NA	No
525	80	165	29.3848	Yes	1-3 years	Smoking	CKD	Neuropathy, MI	4	1000	50	NA	1	1000	50	2	500	50	Morning	80	75	74	7.9	NA	6.8	189	NA	157	220	210	NA	NA	180	170	1.2	NA	0.9	6.3	NA	5.5	Telmisartan	NA	NA	Good	Yes	No	NA	NA	No
526	75	158	30.0433	Yes	3-6 years	Dyslipidemia	CKD	Neuropathy, MI	1	1000	50	NA	1	1000	50	1	1000	50	Morning	75	75	74	8.5	NA	7.5	175	NA	150	250	210	NA	NA	190	210	0.7	NA	0.7	2.1	NA	2.1	Telmisartan	Rosuvastatin	NA	Good	No	No	NA	NA	No
527	59	159	23.3377	No	< 1 years	None	None	Neuropathy, MI	2	1000	100	NA	3	500	100	2	1000	50	Morning	59	55	58	9	NA	8	148	NA	125	290	260	NA	NA	250	210	0.8	NA	0.8	5.2	NA	5.2	NA	NA	NA	Very good	Yes	No	NA	NA	No
528	57	152	24.6711	Not known	> 10 years	None	None	Neuropathy, MI	3	500	100	NA	3	500	100	3	500	100	Morning	57	56	54	7.4	NA	5.9	143	NA	100	227	187	NA	NA	299	270	1.7	NA	1.3	6.5	NA	5.4	NA	Rosuvastatin	NA	Very good	No	No	NA	NA	No
529	49	157	19.8791	Not known	3-6 years	Dyslipidemia	None	Neuropathy, MI	2	1000	50	NA	1	500	100	1	1000	50	Morning	49	47	50	8	NA	8	270	NA	250	200	300	NA	NA	250	350	1	NA	1	0.9	NA	0.9	Losartan	Atorvastatin	Aspirin	Very good	No	Yes	URTI	Mild (self-limiting)	No
530	72	169	25.2092	No	1-3 years	None	None	Neuropathy, MI	3	500	100	NA	0.5	1500	100	1	1000	50	Morning, Night	72	71	69	7.8	NA	6.9	190	NA	159	230	220	NA	NA	175	185	1.3	NA	1	6.4	NA	5.6	Losartan	Rosuvastatin	Clopidogrel	Very good	Yes	No	NA	NA	No
531	76	174	25.1024	Yes	3-6 years	Smoking, HTN	None	Neuropathy, MI	3	1000	100	NA	0.5	1000	50	0.5	1500	50	Morning, Night	76	74	73	8.3	NA	7.7	189	NA	169	220	210	NA	NA	190	180	1.5	NA	1.1	6.5	NA	6	Losartan	Atorvastatin	Clopidogrel	Very good	No	Yes	Nasopharyngitis	Mild (self-limiting)	No
532	81	163	30.4867	Yes	3-6 years	Smoking	PAD	Neuropathy, MI	1	1500	100	NA	3	500	50	4	500	100	Afternoon	81	85	78	7	NA	6.9	180	NA	180	220	210	NA	NA	220	210	1	NA	1.9	5	NA	5.1	Telmisartan	NA	NA	Very good	No	No	NA	NA	No
533	75	159	29.6665	Not known	3-6 years	Obesity	PAD	Neuropathy, MI	2	1000	100	NA	3	500	100	2	1000	50	Morning	75	75	77	8.8	NA	7.3	170	NA	133	258	235	NA	NA	210	190	0.9	NA	0.9	4.8	NA	4.8	Telmisartan	NA	NA	Good	Yes	No	NA	NA	No
534	76	181	23.1983	No	1-3 years	Smoking	PAD	Neuropathy, MI	3	500	100	NA	1	1000	100	0.5	500	50	Morning	76	73	71	7.9	NA	6.8	189	NA	157	220	210	NA	NA	180	190	1.2	NA	0.9	6.5	NA	5.5	Telmisartan	Atorvastatin	Aspirin	Very good	No	Yes	Hypersensitivity	Mild (self-limiting)	No
535	75	162	28.578	Yes	3-6 years	Smoking, HTN	CKD	Neuropathy, MI, Stroke	2	1000	50	NA	2	1000	50	4	2000	50	Morning, Night	75	70	70	8.5	NA	7.5	190	NA	150	300	290	NA	NA	190	220	1.3	NA	1	5.5	NA	4.9	Telmisartan	Atorvastatin	Clopidogrel	Good	Yes	No	NA	NA	No
536	75	163	28.2284	Yes	1-3 years	Dyslipidemia, HTN, Obesity	CKD	Neuropathy, Retinopathy	1	1000	100	NA	1	1000	50	1	1500	50	Morning	75	75	74	9	NA	8	202	NA	130	400	335	NA	NA	250	230	1.2	NA	1	6.2	NA	5.8	Telmisartan	NA	NA	Good	Yes	No	NA	NA	No
537	75	166	27.2173	Yes	3-6 years	Smoking, Obesity	CKD	Neuropathy, Retinopathy	2	1000	50	NA	2	2000	100	4	2000	50	Morning, Night	75	75	74	9	NA	7.1	162	NA	130	300	220	NA	NA	190	202	1	NA	0.9	5.1	NA	3.5	Telmisartan	Rosuvastatin	NA	Good	Yes	No	NA	NA	No
538	75	166	27.2173	No	1-3 years	Smoking	CKD	Neuropathy, Retinopathy	2	1000	50	NA	2	2000	50	2	2000	100	Morning, Night	75	73	75	8.4	NA	7.9	185	NA	164	300	290	NA	NA	190	220	1.5	NA	1	5.2	NA	4.3	Telmisartan	Rosuvastatin	NA	Good	Yes	No	NA	NA	No
539	70	167	25.0995	No	< 1 years	Smoking	None	Neuropathy, Retinopathy	1	1000	50	NA	2	1000	50	2	1000	50	Afternoon	70	68	66	7.6	NA	5.9	143	NA	100	230	203	NA	NA	136	116	1.7	NA	1.3	5.9	NA	5.4	Telmisartan	NA	NA	Very good	No	No	NA	NA	No
540	80	166	29.0318	Yes	3-6 years	Smoking	None	Neuropathy, Retinopathy	1	1000	50	NA	1	1000	50	1	1000	50	Morning	80	78	75	9	NA	8.5	230	NA	195	200	330	NA	NA	190	280	1.4	NA	1.2	4.2	NA	3.9	NA	Atorvastatin	NA	Good	Yes	No	NA	NA	No
541	75	166	27.2173	Yes	3-6 years	Smoking	None	Neuropathy, Retinopathy	1	1000	50	NA	1	1000	50	1	1000	50	Morning, Night	75	78	76	9	NA	8.5	230	NA	198	200	330	NA	NA	190	220	1.4	NA	1.2	4.2	NA	3.9	NA	Atorvastatin	NA	Good	Yes	No	NA	NA	No
542	88	166	31.935	Yes	6-10 years	Dyslipidemia, HTN, Obesity	None	Neuropathy, Retinopathy	2	1000	50	NA	2	1000	50	2	1000	50	Morning	88	88	86	8.6	NA	8	181	NA	162	200	298	NA	NA	190	254	1.6	NA	1.6	4.2	NA	4.1	Telmisartan	Rosuvastatin	Aspirin, Clopidogrel	Good	Yes	No	NA	NA	No
543	75	166	27.2173	Yes	1-3 years	HTN, Obesity	None	Neuropathy, Retinopathy	2	1000	50	NA	4	2000	100	1	1000	50	Morning, Night	75	72	70	8.3	NA	8	210	NA	195	300	260	NA	NA	190	230	1.6	NA	1.4	5.7	NA	5.5	Telmisartan	Rosuvastatin	Clopidogrel	Good	Yes	No	NA	NA	No
544	75	162	28.578	Yes	1-3 years	Smoking, HTN	None	Neuropathy, Retinopathy	2	1000	50	NA	2	1000	50	2	1000	50	Morning, Night	75	70	70	8.5	NA	6.2	190	NA	141	300	290	NA	NA	190	215	1.5	NA	1.3	6	NA	5.2	NA	Atorvastatin	Clopidogrel	Good	Yes	No	NA	NA	No
545	75	162	28.578	Yes	1-3 years	Smoking	None	Neuropathy, Retinopathy	2	1000	100	NA	2	1000	50	2	1000	100	Morning, Night	75	65	74	7.5	NA	7	187	NA	150	300	280	NA	NA	190	210	1.5	NA	1.2	5.3	NA	4.5	Telmisartan	Atorvastatin	Clopidogrel	Good	Yes	No	NA	NA	No
546	75	166	27.2173	No	3-6 years	Obesity	PAD	Neuropathy, Retinopathy	2	1000	50	NA	4	2000	50	2	1000	50	Morning, Night	75	75	74	8.3	NA	6.2	186	NA	140	300	220	NA	NA	190	175	1	NA	0.7	5.2	NA	3.1	NA	Atorvastatin	Clopidogrel	Good	Yes	No	NA	NA	No
547	75	166	27.2173	Yes	6-10 years	HTN, Obesity	CKD	Neuropathy, Retinopathy, MI	2	1000	50	NA	4	2000	50	4	1000	100	Morning, Night	75	74	72	8.2	NA	7.3	185	NA	161	300	220	NA	NA	190	221	1	NA	0.9	5.3	NA	5.1	Telmisartan	Rosuvastatin	NA	Good	Yes	No	NA	NA	No
548	75	166	27.2173	Yes	3-6 years	Dyslipidemia, HTN	CKD	Neuropathy, Retinopathy, MI	2	1000	50	NA	4	2000	50	4	2000	50	Morning, Night	75	75	74	8.5	NA	8	154	NA	149	300	250	NA	NA	190	239	1.3	NA	1	5	NA	5	Telmisartan	Atorvastatin	NA	Good	Yes	No	NA	NA	No
549	80	168	28.3447	Yes	1-3 years	Smoking	CKD	Neuropathy, Stroke	4	1000	50	NA	0.5	1000	50	0.5	500	50	Morning	80	73	71	7.9	NA	6.8	189	NA	157	220	189	NA	NA	180	170	1.2	NA	0.9	6.3	NA	5.5	Telmisartan	NA	NA	Good	Yes	No	NA	NA	No
550	72	165	26.4463	Yes	1-3 years	Smoking	CKD	Neuropathy, Stroke	4	1000	50	NA	1	1000	50	1	500	50	Morning	72	73	71	7.9	NA	6.8	189	NA	157	220	210	NA	NA	180	170	1.2	NA	0.9	6.3	NA	5.5	Telmisartan	NA	NA	Good	Yes	No	NA	NA	No
551	80	160	31.25	Yes	1-3 years	Smoking	CKD	Neuropathy, Stroke	4	1000	50	NA	1	1000	50	1	500	50	Morning	80	73	71	7	NA	6.9	189	NA	157	220	214	NA	NA	180	177	1.2	NA	0.9	6.3	NA	5.9	Telmisartan	NA	NA	Good	Yes	No	NA	NA	No
552	100	160	39.0625	Yes	1-3 years	Dyslipidemia	CKD	Neuropathy, Stroke	4	1000	50	NA	1	1000	50	1	500	50	Morning	100	95	92	7	NA	6.9	189	NA	157	220	218	NA	NA	180	181	1.2	NA	0.9	6.3	NA	5.1	Telmisartan	NA	NA	Good	Yes	No	NA	NA	No
553	54	165	19.8347	Yes	1-3 years	Smoking	CKD	Neuropathy, Stroke	4	1000	50	NA	1	1000	50	1	500	50	Morning	54	55	56	7.9	NA	6.8	189	NA	157	220	210	NA	NA	180	170	1.2	NA	0.9	6.3	NA	5.5	Telmisartan	NA	NA	Good	Yes	No	NA	NA	No
554	89	160	34.7656	Yes	1-3 years	Smoking	CKD	Neuropathy, Stroke	4	1000	50	NA	0.5	1000	50	0.5	1000	50	Morning	89	85	86	7.9	NA	6.8	189	NA	157	220	189	NA	NA	180	170	1.2	NA	0.9	6.3	NA	5.5	Telmisartan	NA	NA	Good	Yes	No	NA	NA	No
555	80	165	29.3848	Yes	1-3 years	Smoking	CKD	Neuropathy, Stroke	4	1000	50	NA	1	1000	50	1	500	50	Morning	80	73	71	7.9	NA	6.8	189	NA	157	220	210	NA	NA	180	170	1.2	NA	0.9	6.3	NA	5.5	Telmisartan	NA	NA	Good	Yes	No	NA	NA	No
556	69	165	25.3444	Yes	1-3 years	Smoking	CKD	Neuropathy, Stroke	4	1000	50	NA	1	1000	50	1	500	50	Morning	69	73	71	7.9	NA	6.8	189	NA	157	220	210	NA	NA	180	170	1.2	NA	0.9	6.3	NA	5.5	Telmisartan	NA	NA	Good	Yes	No	NA	NA	No
557	80	165	29.3848	Yes	1-3 years	Smoking	CKD	Neuropathy, Stroke	4	1000	50	NA	1	1000	50	1	500	50	Morning	80	73	71	7.9	NA	6.8	189	NA	157	220	210	NA	NA	180	170	1.2	NA	0.9	6.3	NA	5.5	Telmisartan	NA	NA	Good	Yes	No	NA	NA	No
558	69	160	26.9531	Yes	1-3 years	Smoking	CKD	Neuropathy, Stroke	4	1000	50	NA	1	1000	50	1	500	50	Morning	69	73	71	7	NA	6.9	189	NA	157	220	223	NA	NA	180	186	1.2	NA	0.9	6.3	NA	5.1	Telmisartan	NA	NA	Good	Yes	No	NA	NA	No
559	79	165	29.0174	Yes	1-3 years	Smoking	CKD	Neuropathy, Stroke	4	1000	50	NA	1	1000	50	1	500	50	Morning	79	73	71	7.9	NA	6.8	189	NA	157	220	210	NA	NA	180	170	1.2	NA	0.9	6.3	NA	5.5	Telmisartan	NA	NA	Good	Yes	No	NA	NA	No
560	70	160	27.3437	Yes	1-3 years	Dyslipidemia	CKD	Neuropathy, Stroke	4	1000	50	NA	1	1000	50	1	500	50	Morning	70	73	71	7	NA	6.9	189	NA	157	220	227	NA	NA	180	175	1.2	NA	0.9	6.3	NA	5.2	Telmisartan	NA	NA	Good	Yes	No	NA	NA	No
561	90	160	35.1562	Yes	1-3 years	Smoking	CKD	Neuropathy, Stroke	4	1000	50	NA	0.5	1000	50	0.5	500	50	Morning	90	85	86	7.9	NA	6.8	189	NA	157	220	189	NA	NA	180	170	1.2	NA	0.9	6.3	NA	5.5	Telmisartan	NA	NA	Good	Yes	No	NA	NA	No
562	80	165	29.3848	Yes	1-3 years	Smoking	CKD	Neuropathy, Stroke	4	1000	50	NA	1	1000	50	1	500	50	Morning	80	73	71	7.9	NA	6.8	189	NA	157	220	210	NA	NA	180	170	1.2	NA	0.9	6.3	NA	5.5	Telmisartan	NA	NA	Good	Yes	No	NA	NA	No
563	90	165	33.0579	Yes	1-3 years	Smoking	CKD	Neuropathy, Stroke	4	1000	50	NA	1	1000	50	1	500	50	Morning	90	85	86	7.9	NA	6.8	189	NA	157	220	210	NA	NA	180	170	1.2	NA	0.9	6.3	NA	5.5	Telmisartan	NA	NA	Good	Yes	No	NA	NA	No
564	80	165	29.3848	Yes	1-3 years	Smoking	CKD	Neuropathy, Stroke	4	1000	50	NA	1	1000	50	1	500	50	Morning	80	73	71	7.9	NA	6.8	189	NA	157	220	210	NA	NA	180	170	1.2	NA	0.9	6.3	NA	5.5	Telmisartan	NA	NA	Good	Yes	No	NA	NA	No
565	60	165	22.0386	Yes	1-3 years	Smoking	CKD	Neuropathy, Stroke	4	1000	50	NA	1	1000	50	1	500	50	Morning	60	55	56	7.9	NA	6.8	189	NA	157	220	210	NA	NA	180	170	1.2	NA	0.9	6.3	NA	5.5	Telmisartan	NA	NA	Good	Yes	No	NA	NA	No
566	100	160	39.0625	Yes	1-3 years	Smoking	CKD	Neuropathy, Stroke	4	1000	50	NA	0.5	1000	50	0.5	500	50	Morning	100	95	92	7.9	NA	6.8	189	NA	157	220	189	NA	NA	180	170	1.2	NA	0.9	6.3	NA	5.5	Telmisartan	NA	NA	Good	Yes	No	NA	NA	No
567	70	160	27.3437	Yes	1-3 years	Smoking	CKD	Neuropathy, Stroke	4	1000	50	NA	0.5	1000	50	1	1000	50	Morning	70	73	71	7.9	NA	6.8	189	NA	157	220	189	NA	NA	180	170	1.2	NA	0.9	6.3	NA	5.5	Telmisartan	NA	NA	Good	Yes	No	NA	NA	No
568	84	160	32.8125	Yes	1-3 years	Smoking	CKD	Neuropathy, Stroke	4	1000	50	NA	1	1000	50	1	500	50	Morning	84	85	86	7	NA	6.9	189	NA	157	220	215	NA	NA	180	178	1.2	NA	0.9	6.3	NA	5.1	Telmisartan	NA	NA	Good	Yes	No	NA	NA	No
569	70	168	24.8016	Yes	1-3 years	Smoking	CKD	Neuropathy, Stroke	4	1000	50	NA	0.5	1000	50	0.5	500	50	Morning	70	73	71	7.9	NA	6.8	189	NA	157	220	210	NA	NA	180	170	1.2	NA	0.9	6.3	NA	5.5	Telmisartan	NA	NA	Good	Yes	No	NA	NA	No
570	90	160	35.1562	Yes	1-3 years	Smoking	CKD	Neuropathy, Stroke	4	1000	50	NA	1	1000	50	1	500	50	Morning	90	85	86	7	NA	6.9	189	NA	157	220	219	NA	NA	180	182	1.2	NA	0.9	6.3	NA	5.1	Telmisartan	NA	NA	Good	Yes	No	NA	NA	No
571	66	160	25.7812	Yes	1-3 years	Smoking	CKD	Neuropathy, Stroke	4	1000	50	NA	0.5	1000	50	0.5	1000	50	Morning	66	73	71	7.9	NA	6.8	189	NA	157	220	189	NA	NA	180	170	1.2	NA	0.9	6.3	NA	5.5	Telmisartan	NA	NA	Good	Yes	No	NA	NA	No
572	60	160	23.4375	Yes	1-3 years	Dyslipidemia	CKD	Neuropathy, Stroke	4	1000	50	NA	1	1000	50	1	500	50	Morning	60	55	56	7	NA	6.9	189	NA	157	220	226	NA	NA	160	160	1.2	NA	0.9	6.3	NA	5.2	Telmisartan	NA	NA	Good	Yes	No	NA	NA	No
573	70	160	27.3437	Yes	1-3 years	Smoking	CKD	Neuropathy, Stroke	4	1000	50	NA	0.5	500	50	0.5	1000	50	Morning	70	73	71	7.9	NA	6.8	189	NA	157	220	189	NA	NA	180	170	1.2	NA	0.9	6.3	NA	5.5	Telmisartan	NA	NA	Good	Yes	No	NA	NA	No
574	60	160	23.4375	Yes	1-3 years	Dyslipidemia	CKD	Neuropathy, Stroke	4	1000	50	NA	1	1000	50	1	500	50	Morning	60	55	56	7	NA	6.9	189	NA	157	220	224	NA	NA	180	187	1.2	NA	0.9	6.3	NA	5.1	Telmisartan	NA	NA	Good	Yes	No	NA	NA	No
575	85	165	31.2213	Yes	1-3 years	Smoking	CKD	Neuropathy, Stroke	4	1000	50	NA	1	1000	50	1	500	50	Morning	85	85	86	7.9	NA	6.8	189	NA	157	220	210	NA	NA	180	170	1.2	NA	0.9	6.3	NA	5.5	Telmisartan	NA	NA	Good	Yes	No	NA	NA	No
576	89	160	34.7656	Yes	1-3 years	None	CKD	Neuropathy, Stroke	4	1000	50	NA	1	1000	50	1	500	50	Morning	89	85	86	7	NA	6.9	189	NA	157	220	216	NA	NA	180	179	1.2	NA	0.9	6.3	NA	5.1	Telmisartan	NA	NA	Good	Yes	No	NA	NA	No
577	75	160	29.2969	Yes	1-3 years	Dyslipidemia	CKD	Neuropathy, Stroke	4	1000	50	NA	1	1000	50	1	500	50	Morning	75	73	71	7	NA	6.9	189	NA	157	220	222	NA	NA	180	185	1.2	NA	0.9	6.3	NA	5.1	Telmisartan	NA	NA	Good	Yes	No	NA	NA	No
578	77	160	30.0781	Yes	1-3 years	Smoking	CKD	Neuropathy, Stroke	4	1000	50	NA	0.5	1000	50	0.5	1000	50	Morning	77	73	71	7.9	NA	6.8	189	NA	157	220	189	NA	NA	180	170	1.2	NA	0.9	6.3	NA	5.5	Telmisartan	NA	NA	Good	Yes	No	NA	NA	No
579	89	160	34.7656	Yes	1-3 years	Smoking	CKD	Neuropathy, Stroke	4	1000	50	NA	0.5	500	50	0.5	500	50	Morning	89	85	86	7.9	NA	6.8	189	NA	157	220	189	NA	NA	180	170	1.2	NA	0.9	6.3	NA	5.5	Telmisartan	NA	NA	Good	Yes	No	NA	NA	No
580	75	160	29.2969	Yes	1-3 years	Smoking	CKD	Neuropathy, Stroke	4	1000	50	NA	1	1000	50	1	500	50	Morning	75	73	71	7	NA	6.9	189	NA	157	220	212	NA	NA	180	175	1.2	NA	0.9	6.3	NA	5.7	Telmisartan	NA	NA	Good	Yes	No	NA	NA	No
581	90	160	35.1562	Yes	1-3 years	Smoking	CKD	Neuropathy, Stroke	4	1000	50	NA	0.5	1000	50	0.5	500	50	Morning	90	85	86	7.9	NA	6.8	189	NA	157	220	189	NA	NA	180	170	1.2	NA	0.9	6.3	NA	5.5	Telmisartan	NA	NA	Good	Yes	No	NA	NA	No
582	80	160	31.25	Yes	1-3 years	Smoking	CKD	Neuropathy, Stroke	4	1000	50	NA	1	1000	50	1	500	50	Morning	80	73	71	7	NA	6.9	189	NA	157	220	211	NA	NA	180	174	1.2	NA	0.9	6.3	NA	5.6	Telmisartan	NA	NA	Good	Yes	No	NA	NA	No
583	74	160	28.9062	Yes	1-3 years	Smoking	CKD	Neuropathy, Stroke	4	1000	50	NA	0.5	1000	50	0.5	1000	50	Night	74	73	71	7.9	NA	6.8	189	NA	157	220	189	NA	NA	180	170	1.2	NA	0.9	6.3	NA	5.5	Telmisartan	NA	NA	Good	Yes	No	NA	NA	No
584	80	165	29.3848	Yes	1-3 years	Smoking	CKD	Neuropathy, Stroke	4	1000	50	NA	1	1000	50	1	500	50	Morning	80	73	71	7.9	NA	6.8	189	NA	157	220	210	NA	NA	180	170	1.2	NA	0.9	6.3	NA	5.5	Telmisartan	NA	NA	Good	Yes	No	NA	NA	No
585	90	165	33.0579	Yes	1-3 years	Smoking	CKD	Neuropathy, Stroke	4	1000	50	NA	1	1000	50	1	500	50	Morning	90	85	86	7.9	NA	6.8	189	NA	157	220	210	NA	NA	180	170	1.2	NA	0.9	6.3	NA	5.5	Telmisartan	NA	NA	Good	Yes	No	NA	NA	No
586	82	160	32.0312	Yes	1-3 years	Smoking	CKD	Neuropathy, Stroke	4	1000	50	NA	0.5	1000	50	0.5	500	50	Morning	82	85	86	7.9	NA	6.8	189	NA	157	220	189	NA	NA	180	170	1.2	NA	0.9	6.3	NA	5.5	Telmisartan	NA	NA	Good	Yes	No	NA	NA	No
587	90	160	35.1562	Yes	1-3 years	Smoking	CKD	Neuropathy, Stroke	4	1000	50	NA	1	1000	50	1	500	50	Morning	90	85	86	7	NA	6.9	189	NA	157	220	213	NA	NA	180	176	1.2	NA	0.9	6.3	NA	5.8	Telmisartan	NA	NA	Good	Yes	No	NA	NA	No
588	85	165	31.2213	Yes	1-3 years	Smoking	CKD	Neuropathy, Stroke	4	1000	50	NA	1	1000	50	1	500	50	Morning	85	85	86	7.9	NA	6.8	189	NA	157	220	210	NA	NA	180	170	1.2	NA	0.9	6.3	NA	5.5	Telmisartan	NA	NA	Good	Yes	No	NA	NA	No
589	89	160	34.7656	Yes	< 1 years	Smoking	CKD	Neuropathy, Stroke	4	1000	50	NA	1	1000	50	1	500	50	Morning	89	85	86	7.9	NA	6.9	189	NA	157	220	210	NA	NA	180	173	1.2	NA	0.9	6.3	NA	5.5	Telmisartan	NA	NA	Good	Yes	No	NA	NA	No
590	90	165	33.0579	Yes	1-3 years	Smoking	CKD	Neuropathy, Stroke	4	1000	50	NA	1	1000	50	1	500	50	Morning	90	85	86	7.9	NA	6.8	189	NA	157	220	210	NA	NA	180	170	1.2	NA	0.9	6.3	NA	5.5	Telmisartan	NA	NA	Good	Yes	No	NA	NA	No
591	90	165	33.0579	Yes	1-3 years	Smoking	CKD	Neuropathy, Stroke	4	1000	50	NA	1	1000	50	1	500	50	Morning	90	85	86	7.9	NA	6.8	189	NA	157	220	210	NA	NA	180	170	1.2	NA	0.9	6.3	NA	5.5	Telmisartan	NA	NA	Good	Yes	No	NA	NA	No
592	86	160	33.5937	Yes	1-3 years	Smoking	CKD	Neuropathy, Stroke	4	1000	50	NA	0.5	1000	50	0.5	500	50	Morning	86	85	86	7.9	NA	6.8	189	NA	157	220	189	NA	NA	180	170	1.2	NA	0.9	6.3	NA	5.5	Telmisartan	NA	NA	Good	Yes	No	NA	NA	No
593	92	160	35.9375	Yes	1-3 years	Smoking	CKD	Neuropathy, Stroke	4	1000	50	NA	1	1000	50	1	500	50	Morning	92	95	92	7	NA	6.9	189	NA	157	220	217	NA	NA	180	180	1.2	NA	0.9	6.3	NA	5.1	Telmisartan	NA	NA	Good	Yes	No	NA	NA	No
594	96	160	37.5	Yes	1-3 years	Smoking	CKD	Neuropathy, Stroke	4	1000	50	NA	1	1000	50	1	500	50	Morning	96	95	92	7	NA	6.9	189	NA	157	220	221	NA	NA	180	184	1.2	NA	0.9	6.3	NA	5.1	Telmisartan	NA	NA	Good	Yes	No	NA	NA	No
595	80	160	31.25	Yes	3-6 years	Smoking	CKD	Neuropathy, Stroke	4	1000	50	NA	1	1000	50	1	500	50	Morning	80	73	71	7.9	NA	6.9	189	NA	157	220	210	NA	NA	180	172	1.2	NA	0.9	6.3	NA	5.5	Telmisartan	NA	NA	Good	Yes	No	NA	NA	No
596	75	160	29.2969	Yes	1-3 years	Smoking	CKD	Neuropathy, Stroke	4	1000	50	NA	1	1000	50	1	500	50	Morning	75	73	71	7	NA	6.9	189	NA	157	220	225	NA	NA	140	110	1.2	NA	0.9	6.3	NA	5.2	Telmisartan	NA	NA	Good	Yes	No	NA	NA	No
597	90	165	33.0579	Yes	1-3 years	Smoking	CKD	Neuropathy, Stroke	4	1000	50	NA	1	1000	50	1	500	50	Morning	90	85	86	7.9	NA	6.8	189	NA	157	220	210	NA	NA	180	170	1.2	NA	0.9	6.3	NA	5.5	Telmisartan	Rosuvastatin	NA	Good	Yes	No	NA	NA	No
598	80	165	29.3848	Yes	1-3 years	Smoking	CKD	Neuropathy, Stroke	4	1000	50	NA	1	1000	50	1	500	50	Morning	80	73	71	7.9	NA	6.8	189	NA	157	220	210	NA	NA	180	170	1.2	NA	0.9	6.3	NA	5.5	Telmisartan	NA	NA	Good	Yes	No	NA	NA	No
599	80	160	31.25	Yes	1-3 years	Smoking	CKD	Neuropathy, Stroke	4	1000	50	NA	0.5	1000	50	0.5	500	50	Morning	80	73	71	7.9	NA	6.8	189	NA	157	220	189	NA	NA	180	170	1.2	NA	0.9	6.3	NA	5.5	Telmisartan	NA	NA	Good	Yes	No	NA	NA	No
600	80	160	31.25	Yes	1-3 years	Smoking	CKD	Neuropathy, Stroke	4	1000	50	NA	1	1000	50	1	500	50	Morning	80	73	71	7	NA	6.9	189	NA	157	220	220	NA	NA	180	183	1.2	NA	0.9	6.3	NA	5.1	Telmisartan	NA	NA	Good	Yes	No	NA	NA	No
601	90	160	35.1562	Yes	1-3 years	Smoking	CKD	Neuropathy, Stroke	4	1000	50	NA	1	1000	50	1	500	50	Morning	90	85	86	7	NA	6.8	189	NA	157	220	210	NA	NA	180	171	1.2	NA	0.9	6.3	NA	5.5	Telmisartan	NA	NA	Good	Yes	No	NA	NA	No
602	80	165	29.3848	Yes	1-3 years	Smoking	CKD	Neuropathy, Stroke	4	1000	50	NA	1	1000	50	1	500	50	Morning	80	73	71	7.9	NA	6.8	189	NA	157	220	210	NA	NA	180	170	1.2	NA	0.9	6.3	NA	5.5	Telmisartan	NA	NA	Good	Yes	No	NA	NA	No
603	88	160	34.375	Yes	1-3 years	Smoking	CKD	Neuropathy, Stroke	4	1000	50	NA	0.5	1000	50	0.5	1000	50	Morning	88	85	86	7.9	NA	6.8	189	NA	157	220	189	NA	NA	180	170	1.2	NA	0.9	6.3	NA	5.5	Telmisartan	NA	NA	Good	Yes	No	NA	NA	No
604	90	165	33.0579	Yes	< 1 years	Smoking	CKD	Neuropathy, Stroke	4	1000	50	NA	1	1000	50	1	500	50	Morning	90	85	86	7.9	NA	6.8	189	NA	157	220	210	NA	NA	180	170	1.2	NA	0.9	6.3	NA	5.5	Telmisartan	NA	NA	Good	Yes	No	NA	NA	No
605	90	160	35.1562	Yes	1-3 years	Smoking	CKD	Neuropathy, Stroke	4	1000	50	NA	0.5	1000	50	0.5	500	50	Morning	90	85	86	7.9	NA	6.8	189	NA	157	220	189	NA	NA	180	170	1.2	NA	0.9	6.3	NA	5.5	Telmisartan	NA	NA	Good	Yes	No	NA	NA	No
606	52	152	22.5069	Yes	1-3 years	HTN	CKD	Neuropathy, Stroke	1	1000	50	NA	1	500	100	1	500	100	Afternoon	52	48	42	8	NA	6	250	NA	180	300	250	NA	NA	180	100	0.9	NA	1	1.2	NA	1.3	NA	Rosuvastatin	Clopidogrel	Very good	Yes	Yes	URTI	Mild (self-limiting)	No
607	79	141	28.17	No	1-3 years	Dyslipidemia	CKD	Neuropathy, Stroke	1	500	100	NA	1	500	100	1	500	100	Afternoon	79	80	75	7.9	NA	6.5	360	NA	250	400	300	NA	NA	200	100	1.1	NA	1	0.9	NA	0.9	NA	Rosuvastatin	Aspirin	Very good	Yes	Yes	URTI	Mild (self-limiting)	No
608	79	163	29.7339	No	1-3 years	HTN	CKD	Neuropathy, Stroke	1	500	100	NA	1	500	100	1	500	100	Afternoon	79	75	75	7.5	NA	6	200	NA	100	400	200	NA	NA	200	100	1	NA	1.1	0.9	NA	0.9	Losartan	Atorvastatin	NA	Very good	Yes	Yes	URTI	Mild (self-limiting)	No
609	69	178	21.7776	Yes	1-3 years	Smoking, Dyslipidemia	CKD	Neuropathy, Stroke	1	1000	50	NA	2	1000	100	1	500	50	Morning	69	68	68	8.8	NA	8.1	149	NA	139	200	190	NA	NA	150	170	1.5	NA	1.4	5.5	NA	5.2	NA	Atorvastatin	NA	Good	Yes	No	NA	NA	No
610	68	152	29.4321	No	< 1 years	Smoking	CKD	Neuropathy, Stroke	1	1000	50	NA	1	500	50	1	500	50	Afternoon	68	58	66	8	NA	6	380	NA	300	300	200	NA	NA	280	180	1	NA	1	0.9	NA	1	NA	Atorvastatin	Aspirin	Good	Yes	Yes	URTI	Mild (self-limiting)	No
611	78	162	29.7211	No	< 1 years	Smoking	None	Neuropathy, Stroke	1	1000	50	NA	1	500	50	1	500	50	Afternoon	78	75	70	9	NA	7	380	NA	310	300	200	NA	NA	110	100	1	NA	1	0.9	NA	1	Telmisartan	NA	NA	Good	Yes	Yes	URTI	Mild (self-limiting)	No
612	75	153	32.039	Not known	1-3 years	None	PAD	Neuropathy, Stroke	1	1000	100	NA	3	500	100	1	1000	50	Morning	75	75	74	7.9	NA	6.4	145	NA	115	235	220	NA	NA	190	178	0.9	NA	0.1	5.4	NA	5.4	NA	Rosuvastatin	Aspirin	Very good	Yes	No	NA	NA	No
613	75	158	30.0433	No	< 1 years	Dyslipidemia	PAD	Neuropathy, Stroke	1	1000	50	NA	1	1000	50	1	1000	50	Morning	75	75	70	8.8	NA	7.5	170	NA	150	240	260	NA	NA	210	230	0.5	NA	0.5	2.3	NA	2.3	Telmisartan	Rosuvastatin	NA	Good	Yes	No	NA	NA	No
614	75	154	31.6242	Not known	1-3 years	None	PAD	Neuropathy, Stroke	2	1000	100	NA	3	500	100	2	1000	50	Morning	75	75	74	7.7	NA	6.2	142	NA	108	200	225	NA	NA	170	165	0.8	NA	0.8	5	NA	5	Telmisartan	NA	NA	Good	Yes	No	NA	NA	No
615	68	177	21.7051	Yes	3-6 years	Dyslipidemia	PAD	Neuropathy, Stroke	1	1000	50	NA	2	1000	100	1	500	50	Morning	68	67	66	8.8	NA	8.1	149	NA	138	200	190	NA	NA	140	180	1.5	NA	1.4	5.5	NA	5.3	NA	Atorvastatin	NA	Good	Yes	No	NA	NA	No
616	68	169	23.8087	Yes	1-3 years	Smoking, HTN	CKD	None	1	1000	50	NA	1	1000	50	1	1000	50	Morning, Night	68	65	65	8.8	NA	6.5	275	NA	119	275	301	NA	NA	118	141	0.8	NA	0.7	6.7	NA	6.9	Telmisartan	Rosuvastatin	NA	Very good	Yes	No	NA	NA	No
617	88	165	32.3232	No	3-6 years	HTN	CKD	None	2	1000	100	NA	2	1000	100	2	1000	50	Morning, Night	88	85	86	9	NA	7	160	NA	140	210	180	NA	NA	160	173	1.8	NA	1.5	5.4	NA	4.5	Telmisartan	NA	NA	Good	Yes	No	NA	NA	No
618	88	169	30.8112	No	3-6 years	HTN	CKD	None	2	1000	100	NA	2	1000	100	2	1000	50	Morning	88	85	86	9	NA	7	160	NA	140	210	180	NA	NA	165	173	1.8	NA	1.5	5.4	NA	4.5	Telmisartan	NA	NA	Good	Yes	No	NA	NA	No
619	75	169	26.2596	Yes	1-3 years	Dyslipidemia, HTN	CKD	None	1	1000	50	NA	2	1000	50	2	1000	50	Morning, Night	75	75	69	8.8	NA	6.5	286	NA	118	275	301	NA	NA	120	141	0.8	NA	0.8	6.9	NA	6.7	Telmisartan	Rosuvastatin	NA	Very good	Yes	No	NA	NA	No
620	80	169	28.0102	Yes	1-3 years	Smoking, HTN	CKD	None	1	1000	50	NA	1	1000	50	1	1000	50	Morning, Night	80	75	69	8.8	NA	6.6	271	NA	121	260	310	NA	NA	119	140	0.8	NA	0.7	6.5	NA	6.9	Telmisartan	Rosuvastatin	NA	Very good	Yes	No	NA	NA	No
621	75	166	27.2173	Yes	1-3 years	Smoking	CKD	None	1	1000	50	NA	1	1000	50	1	1000	50	Morning	75	82	80	8	NA	5.3	180	NA	160	280	250	NA	NA	148	170	2.3	NA	3	6.3	NA	6.5	Losartan	Atorvastatin	Aspirin	Good	Yes	No	NA	NA	No
622	70	166	25.4028	No	3-6 years	Smoking	CKD	None	3	1000	100	NA	2	1000	50	1	1000	50	Morning	70	68	67	8.8	NA	8.6	198	NA	185	300	266	NA	NA	190	258	1.3	NA	1	4.9	NA	4.7	Telmisartan	Atorvastatin	Clopidogrel	Good	Yes	No	NA	NA	No
623	94	166	34.1124	Not known	6-10 years	Dyslipidemia, HTN	CKD	None	1	1000	50	NA	1	1000	50	1	1000	50	Morning	94	92	90	8.5	NA	8	200	NA	200	350	310	NA	NA	300	210	1.9	NA	1.6	3.6	NA	5	Telmisartan	Atorvastatin	Clopidogrel	Good	No	No	NA	Mild (self-limiting)	No
624	85	160	33.2031	Yes	1-3 years	HTN, Obesity	CKD	None	2	1000	100	NA	2	1000	100	1	1000	50	Morning	85	86	80	9	NA	7	180	NA	160	210	180	NA	NA	180	173	1.8	NA	1.8	3.4	NA	3.2	Telmisartan	Rosuvastatin	NA	Good	Yes	No	NA	NA	No
625	75	168	26.5731	Yes	3-6 years	Smoking	CKD	None	1	1000	50	NA	1	1000	50	1	1000	50	Morning	75	75	73	8.5	NA	6.2	180	NA	100	350	320	NA	NA	200	135	1.8	NA	1.5	4.7	NA	3.9	Losartan	Atorvastatin	Aspirin	Very good	Yes	No	NA	NA	No
626	75	165	28.9341	Yes	3-6 years	Dyslipidemia, HTN	CKD	None	1	1000	50	NA	1	1000	50	1	1000	50	Morning	75	74	73	8.5	NA	7.1	225	NA	160	310	290	NA	NA	240	220	2	NA	1.1	6.5	NA	3.3	Telmisartan	Rosuvastatin	NA	Very good	Yes	No	NA	NA	No
627	82	169	28.7105	Yes	3-6 years	Dyslipidemia	CKD	None	1	1500	100	NA	1	1500	100	1	1000	50	Night	82	85	79	7.4	NA	6.5	187	NA	171	410	423	NA	NA	231	214	1.3	NA	1.1	6	NA	5.8	Telmisartan	Rosuvastatin	Clopidogrel	Good	Yes	Yes	Nasopharyngitis	NA	Yes
628	72	165	26.4463	No	< 1 years	Dyslipidemia	CKD	None	1	1000	50	NA	1	1000	50	1	1000	50	Morning	72	75	74	9	NA	7.3	210	NA	150	210	190	NA	NA	120	100	1	NA	1	3.2	NA	3	Telmisartan	Atorvastatin	Clopidogrel	Very good	Yes	No	NA	NA	No
629	89	163	33.4977	Yes	3-6 years	Dyslipidemia	CKD	None	1	1000	100	NA	1	1000	50	1	1000	50	Night	89	85	86	9	NA	8	200	NA	140	315	300	NA	NA	251	230	1.2	NA	1.1	6	NA	5.8	Telmisartan	NA	NA	Good	Yes	No	NA	NA	No
630	89	163	33.4977	Yes	3-6 years	Dyslipidemia	CKD	None	1	1000	100	NA	1	1000	50	1	1000	50	Night	89	85	86	9	NA	8	200	NA	140	315	300	NA	NA	286	230	1.2	NA	1.1	1.9	NA	1.8	Telmisartan	NA	NA	Good	Yes	No	NA	NA	No
631	86	166	31.2092	No	< 1 years	HTN	CKD	None	1	1000	50	NA	1	1000	50	1	1000	50	Morning	86	85	86	8.6	NA	8.2	176	NA	142	200	292	NA	NA	190	230	1.9	NA	1.7	4.7	NA	4.6	Telmisartan	NA	NA	Good	Yes	No	NA	NA	No
632	75	165	27.5482	Yes	3-6 years	Smoking, Dyslipidemia	None	None	3	500	100	NA	2	1000	50	2	1000	100	Morning	75	68	67	7	NA	6.8	210	NA	175	220	210	NA	NA	200	190	1.1	NA	0.6	5.6	NA	5.6	NA	Rosuvastatin	NA	Good	No	No	NA	NA	No
633	82	166	29.7576	No	1-3 years	None	None	None	3	1000	100	NA	2	1000	50	1	1000	50	Morning	82	85	82	8.8	NA	7.8	130	NA	110	210	200	NA	NA	200	180	2.3	NA	1.7	8.5	NA	6.7	NA	NA	NA	Good	No	No	NA	NA	No
634	70	162	26.6728	No	1-3 years	None	None	None	3	500	100	NA	2	1000	50	1	1000	50	Morning	70	71	70	9	NA	7.8	130	NA	120	270	240	NA	NA	240	200	2.3	NA	1.7	7.8	NA	6.3	NA	NA	Any Other	Good	No	No	NA	NA	No
635	75	166	27.2173	Yes	3-6 years	Smoking	None	None	1	1500	50	NA	2	1000	50	2	1000	50	Morning	75	80	78	9	NA	6.5	200	NA	120	280	250	NA	NA	200	173	1.3	NA	1.3	3.9	NA	3.8	Telmisartan	NA	NA	Very good	Yes	No	NA	NA	No
636	80	176	25.8264	No	1-3 years	Dyslipidemia	None	None	1	500	50	NA	2	1000	50	0.5	500	50	Morning	80	75	76	7.6	NA	5.2	143	NA	100	231	204	NA	NA	170	165	1.7	NA	1.3	5	NA	5.4	Telmisartan	NA	NA	Very good	Yes	No	NA	NA	No
637	75	178	23.6713	No	< 1 years	None	None	None	1	1000	50	NA	1	1000	50	1	1000	50	Morning	75	78	77	7.2	NA	6.9	180	NA	140	200	160	NA	NA	180	140	1	NA	1	4.4	NA	4.3	NA	NA	NA	Very good	Yes	No	NA	NA	No
638	76	165	27.9155	Yes	< 1 years	Obesity	None	None	0.5	1000	50	NA	1	1000	50	1	1000	50	Morning	76	75	74	8.8	NA	8.5	156	NA	135	260	255	NA	NA	250	250	7	NA	7.2	1.4	NA	1.3	Telmisartan	NA	NA	Very good	Yes	Yes	Hypoglycemia	NA	No
639	64	152	27.7008	Yes	1-3 years	Smoking, HTN	None	None	2	1000	50	NA	2	1000	50	2	1000	50	Afternoon	64	62	61	8.2	NA	7.8	278	NA	214	310	279	NA	NA	200	210	1.5	NA	1.6	4	NA	4.5	Telmisartan	Rosuvastatin	Aspirin	Good	Yes	No	NA	NA	No
640	91	164	33.834	Yes	3-6 years	Smoking	None	None	2	1000	50	NA	2	1000	50	2	1000	50	Night	91	95	92	9	NA	8.9	368	NA	280	410	405	NA	NA	190	160	1.3	NA	1.1	4.8	NA	4.5	Telmisartan	Rosuvastatin	Prasugrel	Fair	Yes	No	NA	NA	No
641	71	142	35.2113	Yes	1-3 years	None	None	None	1	1000	50	NA	1	1000	50	1	1000	50	Morning, Night	71	65	74	8	NA	4	130	NA	120	400	350	NA	NA	300	250	7	NA	5	6	NA	4	Telmisartan	NA	NA	Very good	Yes	No	NA	NA	No
642	70	165	25.7117	Yes	1-3 years	Obesity	None	None	0.5	1000	50	NA	1	1000	50	1	1000	50	Morning	70	72	74	8.6	NA	8.4	180	NA	160	270	270	NA	NA	260	260	6	NA	5	1.3	NA	1.1	Losartan	NA	NA	Very good	Yes	Yes	Nasopharyngitis	NA	No
643	86	169	30.111	Yes	1-3 years	Smoking, HTN	None	None	2	1000	50	NA	2	1000	50	2	1000	50	Morning, Night	86	85	86	9	NA	6.8	271	NA	117	270	310	NA	NA	117	141	0.8	NA	0.9	6.9	NA	6.5	Telmisartan	Atorvastatin	NA	Very good	Yes	No	NA	NA	No
644	85	175	27.7551	Yes	1-3 years	Obesity	None	None	1	1000	50	NA	1	1000	50	1	1000	50	Morning, Night	85	85	75	8.5	NA	7	170	NA	145	220	180	NA	NA	170	173	0.8	NA	0.8	3.2	NA	3.2	NA	NA	NA	Good	Yes	No	NA	NA	No
645	85	175	27.7551	Yes	1-3 years	Obesity	None	None	1	1000	50	NA	1	1000	50	1	1000	50	Morning	85	85	75	8.5	NA	7	170	NA	145	270	180	NA	NA	170	173	0.8	NA	0.8	3.2	NA	3.2	NA	NA	NA	Good	Yes	No	NA	NA	No
646	62	163	23.3355	Yes	3-6 years	HTN	None	None	1	1000	50	NA	1	1000	50	1	1000	50	Night	62	65	66	8.8	NA	6.3	215	NA	180	280	229	NA	NA	240	231	6.7	NA	0.6	2.5	NA	2.8	Telmisartan	Atorvastatin	Aspirin	Good	Yes	No	NA	NA	No
647	75	165	27.5482	Yes	3-6 years	Smoking, Dyslipidemia	None	None	3	500	100	NA	2	1000	100	2	1000	50	Morning	75	75	74	7.6	NA	7.1	220	NA	195	200	190	NA	NA	175	150	1.6	NA	1.1	6.2	NA	5.6	Telmisartan	Atorvastatin	NA	Good	No	No	NA	NA	No
648	80	162	30.4832	Yes	6-10 years	None	None	None	3	500	100	NA	2	1000	50	1	1000	50	Morning	80	82	80	9	NA	8.9	155	NA	145	215	200	NA	NA	195	180	2.5	NA	2	7.8	NA	6.9	NA	NA	Any Other	Fair	No	No	NA	NA	No
649	69	166	25.0399	No	3-6 years	Smoking	None	None	4	1000	100	NA	2	1000	50	1	1000	50	Morning	69	69	66	8.8	NA	8.4	175	NA	166	300	247	NA	NA	190	235	0.8	NA	0.7	5	NA	4.8	Telmisartan	Rosuvastatin	Aspirin	Good	Yes	No	NA	NA	No
650	75	161	28.9341	No	1-3 years	None	None	None	2	1000	50	NA	1	500	100	1	1000	100	Afternoon	75	75	86	8.8	NA	7.6	150	NA	110	200	250	NA	NA	230	190	1.7	NA	1.7	6	NA	5	NA	NA	NA	Very good	Yes	No	NA	NA	No
651	75	170	25.9516	No	3-6 years	Dyslipidemia, HTN	None	None	2	1000	50	NA	2	1000	50	2	1000	50	Morning, Night	75	72	69	7.4	NA	7	230	NA	200	300	290	NA	NA	152	170	0.9	NA	1	3.4	NA	3.5	NA	Rosuvastatin	NA	Very good	Yes	No	NA	NA	No
652	75	166	27.2173	Yes	1-3 years	None	None	None	2	1000	50	NA	2	1000	50	1	1000	50	Morning	75	70	69	8.5	NA	8	169	NA	152	230	218	NA	NA	200	190	1	NA	1	5	NA	5	Telmisartan	Atorvastatin	Clopidogrel	Good	Yes	No	NA	NA	No
653	75	165	27.5482	Yes	< 1 years	None	None	None	1	1000	50	NA	1	1000	50	1	1000	50	Morning	75	78	75	9	NA	5.3	210	NA	90	330	300	NA	NA	200	100	1.4	NA	1.4	5.3	NA	5.2	Telmisartan	NA	NA	Good	Yes	No	NA	NA	No
654	68	162	25.9107	Yes	6-10 years	None	None	None	3	500	100	NA	2	1000	50	1	1000	50	Morning	68	70	68	9	NA	7.9	150	NA	140	220	190	NA	NA	200	170	2	NA	1.5	7.8	NA	6.5	NA	NA	Any Other	Good	No	No	NA	NA	No
655	75	166	27.2173	Yes	3-6 years	None	None	None	3	1000	50	NA	1	500	50	0.5	500	50	Night	75	70	69	8.8	NA	7.2	127	NA	110	270	255	NA	NA	170	180	3.5	NA	3.4	3.4	NA	3	NA	NA	NA	Good	Yes	No	NA	NA	No
656	69	160	26.9531	No	3-6 years	None	None	None	3	500	100	NA	1	1000	50	3	500	100	Morning	69	68	67	8.8	NA	8	145	NA	130	210	200	NA	NA	150	120	1.5	NA	1.4	6	NA	5.8	NA	NA	NA	Very good	No	No	NA	NA	No
657	75	167	26.8923	No	< 1 years	Smoking, HTN, Obesity	None	None	1	1000	100	NA	1	1000	50	1	1000	50	Morning	75	75	74	8.8	NA	8	190	NA	170	300	180	NA	NA	110	173	1.3	NA	1.2	4	NA	3.5	Telmisartan	Rosuvastatin	Aspirin, Clopidogrel	Fair	No	No	NA	NA	No
658	72	149	32.431	No	1-3 years	None	None	None	1	1000	50	NA	1	1000	50	1	1000	50	Morning	72	75	70	9	NA	8.6	148	NA	105	210	130	NA	NA	170	100	3.8	NA	3.7	4.6	NA	4.5	NA	NA	NA	Good	Yes	No	NA	NA	No
659	92	172	31.0979	No	1-3 years	Smoking, Dyslipidemia, Obesity	None	None	1	1000	50	NA	1	1000	50	2	1000	50	Night	92	90	86	7.8	NA	7	180	NA	170	240	230	NA	NA	160	155	0.9	NA	0.9	3.6	NA	3.6	NA	Rosuvastatin	Aspirin, Clopidogrel	Good	Yes	No	NA	NA	No
660	75	172	25.3515	No	1-3 years	None	None	None	1	1000	50	NA	1	1000	50	1	500	50	Morning	75	68	68	7	NA	6.5	160	NA	130	220	260	NA	NA	190	140	1.1	NA	1	4.8	NA	4.2	NA	NA	NA	Good	Yes	No	NA	NA	No
661	52	172	17.5771	No	< 1 years	Smoking, HTN	None	None	2	1000	50	NA	2	1000	50	2	1000	50	Afternoon	52	55	56	7.8	NA	7.4	300	NA	250	320	250	NA	NA	250	250	0.8	NA	0.8	3.6	NA	3.6	Telmisartan	NA	NA	Very good	Yes	No	NA	NA	No
662	75	162	28.578	Yes	1-3 years	None	None	None	4	1000	100	NA	1	500	50	3	500	100	Night	75	75	74	9	NA	7.2	140	NA	120	350	320	NA	NA	290	250	4.8	NA	3.4	6.2	NA	5.8	NA	NA	NA	Good	Yes	No	NA	NA	No
663	75	162	28.578	Yes	3-6 years	Smoking	None	None	4	500	100	NA	0.5	500	50	3	500	100	Morning	75	70	68	7.9	NA	6.9	180	NA	152	300	290	NA	NA	252	200	6.5	NA	6	4.8	NA	3	NA	NA	NA	Good	Yes	No	NA	NA	No
664	79	166	28.6689	Yes	< 1 years	None	None	None	2	1000	50	NA	2	1000	50	1	1000	50	Morning	79	76	73	8.8	NA	8	169	NA	140	269	260	NA	NA	199	190	1	NA	1	5	NA	5	Telmisartan	Atorvastatin	Clopidogrel	Good	Yes	No	NA	NA	No
665	66	160	25.7812	Yes	3-6 years	None	None	None	1	1000	50	NA	1	1000	50	2	1000	50	Afternoon	66	60	61	7.8	NA	7	150	NA	100	200	201	NA	NA	130	120	1.3	NA	0.7	8.1	NA	5.2	Telmisartan	Rosuvastatin	Clopidogrel	Good	Yes	Yes	URTI	Mild (self-limiting)	No
666	92	171	31.4627	Yes	1-3 years	Smoking	None	None	2	1000	50	NA	2	1000	50	2	1000	50	Morning, Night	92	90	88	8.8	NA	8.1	300	NA	300	300	290	NA	NA	200	190	9	NA	4	8	NA	4	NA	Rosuvastatin	NA	Very good	Yes	No	NA	NA	No
667	69	166	25.0399	Yes	1-3 years	None	None	None	2	1000	50	NA	2	1000	50	1	1000	50	Morning	69	67	66	8.8	NA	8	194	NA	120	260	250	NA	NA	200	195	1	NA	1	5	NA	5	Telmisartan	Atorvastatin	Clopidogrel	Good	Yes	No	NA	NA	No
668	83	166	30.1205	Yes	1-3 years	None	None	None	2	1000	50	NA	2	1000	50	1	1000	50	Morning	83	85	78	8	NA	7	165	NA	115	230	230	NA	NA	160	160	1	NA	1	5	NA	5	Telmisartan	Atorvastatin	Clopidogrel	Good	Yes	No	NA	NA	No
669	66	166	23.9512	Yes	1-3 years	None	None	None	2	1000	50	NA	2	1000	50	1	1000	50	Morning	66	66	64	8.5	NA	8	139	NA	124	230	230	NA	NA	169	169	1	NA	1	5	NA	5	Telmisartan	Atorvastatin	Clopidogrel	Good	Yes	No	NA	NA	No
670	81	166	29.3947	Yes	< 1 years	None	None	None	2	1000	50	NA	2	1000	50	1	1000	50	Morning	81	85	76	8.6	NA	8	190	NA	130	270	260	NA	NA	170	169	1	NA	1	5	NA	5	Telmisartan	Atorvastatin	Clopidogrel	Good	Yes	No	NA	NA	No
671	75	170	25.9516	Yes	3-6 years	Smoking	None	None	1	1000	50	NA	1	1000	50	1	1000	50	Morning	75	80	75	8	NA	6.5	150	NA	110	386	350	NA	NA	165	173	0.8	NA	1.5	3.7	NA	4.5	Telmisartan	NA	NA	Good	Yes	No	NA	NA	No
672	66	165	24.2424	Yes	1-3 years	Smoking	None	None	2	1000	50	NA	2	1000	50	2	1000	50	Morning	66	65	60	9	NA	8.9	167	NA	167	216	130	NA	NA	201	110	0.9	NA	0.8	3.9	NA	3.7	NA	NA	NA	Very good	Yes	No	NA	NA	No
673	80	160	31.25	No	6-10 years	HTN	None	None	1	1000	50	NA	1	1000	50	1	1000	50	Morning, Night	80	78	77	7	NA	6.5	190	NA	160	220	200	NA	NA	200	170	1.3	NA	1.2	5.5	NA	5.4	Telmisartan	NA	NA	Good	Yes	No	NA	NA	No
674	74	164	27.5134	Yes	3-6 years	Smoking, HTN	None	None	2	1000	50	NA	2	1000	50	2	1000	50	Night	74	71	69	8.1	NA	7.4	179	NA	160	300	270	NA	NA	250	200	8	NA	5	7	NA	4	Telmisartan	Atorvastatin	NA	Good	Yes	No	NA	NA	No
675	83	168	29.4076	No	1-3 years	Smoking, HTN	None	None	1	1000	50	NA	1	1000	50	2	1000	50	Morning	83	85	80	7.2	NA	7	160	NA	150	200	180	NA	NA	170	160	0.9	NA	0.9	3.6	NA	3.6	Telmisartan	NA	NA	Very good	Yes	No	NA	NA	No
676	75	172	25.3515	No	3-6 years	Smoking, Dyslipidemia	None	None	3	500	100	NA	2	1000	50	2	1000	100	Morning	75	67	67	7.8	NA	7.1	220	NA	200	200	190	NA	NA	200	190	1.2	NA	0.9	5.7	NA	5.6	NA	Atorvastatin	NA	Good	No	No	NA	NA	No
677	65	166	23.5883	No	1-3 years	None	None	None	3	500	100	NA	2	1000	50	1	1000	50	Morning	65	68	65	8.8	NA	7.8	170	NA	150	220	200	NA	NA	200	180	2.3	NA	1.6	7.9	NA	6.7	NA	NA	NA	Good	No	No	NA	NA	No
678	88	155	36.6285	Yes	< 1 years	None	None	None	1	1000	50	NA	1	1000	50	1	1000	50	Morning	88	85	86	7.9	NA	6.8	280	NA	157	220	210	NA	NA	180	170	1.2	NA	0.9	6.3	NA	5.5	Telmisartan	NA	NA	Good	Yes	No	NA	NA	No
679	68	169	23.8087	Yes	3-6 years	Dyslipidemia	None	None	1	1000	50	NA	1	1000	50	1	1000	50	Morning	68	67	65	7.3	NA	6.8	185	NA	155	210	200	NA	NA	180	170	1.2	NA	0.9	6.2	NA	5.2	NA	Atorvastatin	NA	Good	Yes	No	NA	NA	No
680	86	155	35.796	Yes	1-3 years	HTN	None	None	1	1000	50	NA	1	1000	50	1	1000	50	Morning	86	85	86	9	NA	6.8	248	NA	121	230	309	NA	NA	123	140	0.7	NA	0.7	6.5	NA	6.5	Telmisartan	Rosuvastatin	NA	Very good	Yes	No	NA	NA	No
681	88	169	30.8112	No	6-10 years	Smoking, Dyslipidemia, HTN	None	None	2	1000	50	NA	2	500	50	2	500	50	Morning, Night	88	87	86	8.8	NA	7	150	NA	110	250	200	NA	NA	230	190	1.7	NA	1.5	6	NA	5	Telmisartan	Rosuvastatin	NA	Very good	Yes	No	NA	NA	No
682	88	169	30.8112	No	6-10 years	Smoking, Dyslipidemia, HTN	None	None	2	1000	50	NA	2	500	50	2	500	50	Morning, Night	88	87	86	8.8	NA	7	150	NA	110	250	200	NA	NA	230	190	1.7	NA	1.5	6	NA	5	Telmisartan	Rosuvastatin	NA	Very good	Yes	No	NA	NA	No
683	88	169	30.8112	No	6-10 years	HTN	None	None	2	1000	50	NA	2	500	50	2	500	50	Morning	88	87	86	8.8	NA	7	150	NA	110	250	200	NA	NA	230	190	1.7	NA	1.5	6	NA	5	NA	NA	NA	Good	Yes	No	NA	NA	No
684	88	169	30.8112	No	6-10 years	Smoking, Dyslipidemia, HTN	None	None	2	1000	50	NA	2	500	50	2	500	50	Morning, Night	88	87	86	8.8	NA	7	150	NA	110	250	200	NA	NA	230	190	1.7	NA	1.5	6	NA	5	Telmisartan	Rosuvastatin	NA	Very good	Yes	No	NA	NA	No
685	88	161	33.9493	No	6-10 years	Smoking, Dyslipidemia, HTN	None	None	2	1000	50	NA	2	500	50	2	500	50	Night	88	87	86	8.8	NA	7	150	NA	110	250	200	NA	NA	230	190	1.7	NA	1.7	6	NA	5	Telmisartan	Rosuvastatin	NA	Very good	Yes	No	NA	NA	No
686	75	180	23.1481	Yes	1-3 years	Smoking	None	None	2	1000	50	NA	1	1000	50	1	1000	50	Morning	75	75	70	8.5	NA	6.5	180	NA	140	200	180	NA	NA	140	173	0.5	NA	0.5	3.4	NA	3.4	NA	NA	NA	Good	Yes	No	NA	NA	No
687	75	180	23.1481	Yes	1-3 years	Smoking	None	None	2	1000	50	NA	2	1000	50	1	1000	50	Morning	75	75	70	8.5	NA	6.5	180	NA	140	200	180	NA	NA	170	173	0.5	NA	0.5	3.4	NA	3.4	NA	NA	NA	Good	Yes	No	NA	NA	No
688	80	165	29.3848	Yes	1-3 years	None	None	None	2	1000	50	NA	2	1000	50	2	1000	50	Night	80	78	74	9	NA	8.6	192	NA	169	232	130	NA	NA	210	110	0.8	NA	0.7	3.6	NA	3.5	NA	NA	NA	Very good	Yes	No	NA	NA	No
689	75	166	27.2173	Yes	1-3 years	None	None	None	2	1000	50	NA	2	1000	50	1	1000	50	Morning	75	68	74	8.5	NA	8	169	NA	129	230	230	NA	NA	169	169	1	NA	1	5	NA	5	Telmisartan	NA	Clopidogrel	Good	Yes	No	NA	NA	No
690	75	168	26.5731	Yes	< 1 years	HTN	None	None	1	1000	50	NA	1	1000	50	1	1000	50	Morning	75	73	70	7	NA	6.5	170	NA	140	300	180	NA	NA	130	173	2.1	NA	1.9	5.6	NA	5.2	Telmisartan	NA	NA	Good	Yes	No	NA	NA	No
691	88	166	31.935	No	1-3 years	None	None	None	2	1000	50	NA	2	500	50	2	500	50	Morning, Night	88	87	86	8.8	NA	7	150	NA	110	250	209	NA	NA	230	190	1.7	NA	1.5	6	NA	5	NA	NA	NA	Very good	Yes	No	NA	NA	No
692	65	169	22.7583	Yes	1-3 years	Smoking, HTN	None	None	1	1000	50	NA	1	1000	50	1	1000	50	Morning, Night	65	65	60	9	NA	6.9	245	NA	118	250	300	NA	NA	120	141	0.9	NA	0.8	6.5	NA	6.9	Telmisartan	Atorvastatin	NA	Very good	Yes	No	NA	NA	No
693	89	166	32.2979	No	3-6 years	Obesity	None	None	2	1000	50	NA	2	1000	50	2	1000	50	Morning	89	89	86	8.6	NA	8.2	169	NA	148	200	244	NA	NA	190	189	1.8	NA	1.3	4.8	NA	4.5	NA	Rosuvastatin	NA	Good	Yes	No	NA	NA	No
694	75	171	25.6489	No	3-6 years	Smoking, Dyslipidemia	None	None	3	500	100	NA	2	1000	50	2	1000	100	Morning	75	68	67	7.7	NA	6.8	210	NA	185	210	200	NA	NA	200	190	1.1	NA	0.7	5	NA	5.9	NA	Rosuvastatin	NA	Good	No	No	NA	NA	No
695	65	168	23.03	No	1-3 years	None	None	None	1	1000	50	NA	1	1000	100	0.5	1000	100	Morning	65	65	63	8.8	NA	8	186	NA	169	256	240	NA	NA	200	180	1.9	NA	1.7	6.2	NA	5.8	NA	NA	NA	Very good	Yes	No	NA	NA	No
696	79	163	29.7339	No	3-6 years	HTN	None	None	1	1000	50	NA	1	1000	50	1	1000	50	Night	79	77	76	9	NA	6.3	255	NA	220	300	210	NA	NA	257	249	0.9	NA	0.8	3.2	NA	3.1	Telmisartan	Atorvastatin	Aspirin	Good	No	No	NA	NA	No
697	85	166	30.8463	Yes	1-3 years	None	None	None	2	1000	50	NA	2	1000	50	1	1000	50	Morning	85	85	81	8.5	NA	8	170	NA	140	230	225	NA	NA	180	170	1	NA	1	5	NA	5	Telmisartan	Atorvastatin	Clopidogrel	Good	Yes	No	NA	NA	No
698	71	169	24.8591	Yes	1-3 years	HTN	None	None	1	1000	50	NA	1	1000	50	1	1000	50	Morning, Night	71	75	74	8.8	NA	6.5	241	NA	118	241	310	NA	NA	118	140	0.8	NA	0.9	6.5	NA	6.9	Telmisartan	Rosuvastatin	NA	Very good	Yes	No	NA	NA	No
699	75	171	25.6489	Yes	3-6 years	Smoking, Dyslipidemia	None	None	3	500	100	NA	2	1000	50	2	1000	50	Morning	75	75	74	7	NA	6.6	210	NA	182	240	200	NA	NA	210	185	0.9	NA	0.8	5.5	NA	5.1	NA	Rosuvastatin	Aspirin	Good	No	No	NA	NA	No
700	79	166	28.6689	Yes	1-3 years	None	None	None	2	1000	50	NA	2	1000	50	1	1000	50	Morning	79	74	70	8.8	NA	8	179	NA	160	300	300	NA	NA	200	200	1	NA	1	5	NA	5	Telmisartan	Atorvastatin	Clopidogrel	Good	Yes	No	NA	NA	No
701	75	169	26.2596	Yes	3-6 years	Smoking, Dyslipidemia	None	None	3	500	100	NA	2	1000	50	2	1000	50	Morning	75	75	74	7	NA	6.6	210	NA	185	200	190	NA	NA	180	170	1.4	NA	0.9	5.6	NA	5.1	NA	Rosuvastatin	NA	Good	No	No	NA	NA	No
702	79	153	33.7477	No	3-6 years	HTN, Obesity	None	None	2	1000	50	NA	2	1000	50	2	1000	50	Night	79	77	75	8.5	NA	6.3	200	NA	168	328	295	NA	NA	248	212	1.1	NA	0.9	3.9	NA	3.7	Telmisartan	Atorvastatin	Aspirin	Very good	Yes	No	NA	NA	No
703	72	163	27.0993	Yes	1-3 years	Smoking, HTN	None	None	1	1000	50	NA	1	1000	50	1	1000	50	Night	72	70	69	9	NA	8.5	300	NA	250	300	260	NA	NA	175	125	0.8	NA	0.9	3.7	NA	3.6	Telmisartan	NA	NA	Very good	Yes	No	NA	NA	No
704	76	174	25.1024	Yes	3-6 years	Smoking	None	None	1	1000	50	NA	1	1000	50	1	1000	50	Night	76	73	71	7.9	NA	6.8	189	NA	157	220	210	NA	NA	180	170	1.2	NA	0.9	6.3	NA	5.5	Telmisartan	NA	NA	Good	Yes	No	NA	NA	No
705	75	168	26.5731	No	1-3 years	Dyslipidemia	None	None	1	1000	50	NA	1	1000	100	1	1000	50	Afternoon	75	72	70	8.8	NA	8	180	NA	150	256	216	NA	NA	200	173	1.8	NA	1.5	5.5	NA	4.2	Telmisartan	NA	NA	Good	No	No	NA	NA	No
706	66	156	27.1203	No	1-3 years	Dyslipidemia	None	None	1	500	50	NA	3	1000	50	1	500	50	Morning	66	65	60	7.9	NA	5.3	143	NA	100	231	204	NA	NA	170	165	1.7	NA	1.3	1.8	NA	5.1	Telmisartan	NA	NA	Very good	Yes	No	NA	NA	No
707	84	161	32.4062	No	1-3 years	Dyslipidemia, HTN	None	None	1	1000	50	NA	2	1000	50	1	1000	50	Night	84	85	79	8.6	NA	8.1	219	NA	201	309	256	NA	NA	180	170	1.3	NA	1.1	5.1	NA	4.9	Telmisartan	Rosuvastatin	Aspirin	Good	Yes	No	NA	NA	No
708	89	166	32.2979	Not known	3-6 years	Dyslipidemia, HTN	None	None	1	1000	100	NA	1	1000	50	1	1000	50	Morning	89	89	85	8.8	NA	7.4	180	NA	150	250	130	NA	NA	200	100	1.4	NA	1.4	5.6	NA	5.2	Telmisartan	Rosuvastatin	Aspirin, Clopidogrel	Good	No	No	NA	Mild (self-limiting)	No
709	79	166	28.6689	No	3-6 years	HTN, Obesity	None	None	1	1000	50	NA	1	1000	50	1	500	50	Morning	79	78	77	7.9	NA	7.2	159	NA	140	200	219	NA	NA	190	162	1.7	NA	1.6	4.8	NA	4.6	Telmisartan	NA	NA	Good	Yes	No	NA	NA	No
710	79	166	28.6689	No	6-10 years	HTN	None	None	2	1500	50	NA	1	1000	50	1	500	50	Morning, Night	79	75	74	8.8	NA	8.2	177	NA	142	200	258	NA	NA	190	219	1.5	NA	1.6	4.2	NA	4.1	Telmisartan	NA	NA	Good	Yes	No	NA	NA	No
711	85	170	29.4118	Yes	6-10 years	None	None	None	2	500	100	NA	2	1000	50	2	1000	50	Morning, Night	85	85	78	7	NA	6.3	130	NA	83	260	245	NA	NA	200	190	1.2	NA	1	4.5	NA	4.3	Telmisartan	NA	NA	Very good	Yes	No	NA	NA	No
712	80	171	27.3588	Yes	3-6 years	None	None	None	2	1000	50	NA	2	1000	50	2	1000	50	Morning	80	77	72	8.4	NA	6.9	154	NA	115	270	240	NA	NA	175	142	1.1	NA	1.1	5.1	NA	5	NA	NA	NA	Good	Yes	No	NA	NA	No
713	85	169	29.7609	Yes	1-3 years	Smoking, HTN, Obesity	None	None	2	1000	50	NA	2	1000	50	2	1000	50	Morning	85	85	86	8.8	NA	6.8	278	NA	115	260	301	NA	NA	121	141	0.7	NA	0.6	6.9	NA	7	Telmisartan	Rosuvastatin	NA	Very good	Yes	No	NA	NA	No
714	75	170	25.9516	Yes	3-6 years	Smoking	None	None	1	1000	50	NA	1	1000	50	1	1000	50	Morning	75	80	75	8	NA	6.5	150	NA	110	380	350	NA	NA	110	170	0.6	NA	1.5	3.7	NA	4.5	Telmisartan	NA	NA	Very good	Yes	No	NA	NA	No
715	84	173	28.0664	No	< 1 years	Smoking	None	None	2	1000	50	NA	2	1000	50	2	1000	50	Morning	84	85	75	9	NA	6.5	170	NA	147	209	109	NA	NA	172	166	1.5	NA	1.4	5.2	NA	5	NA	NA	NA	Good	Yes	No	NA	NA	No
716	62	166	22.4996	No	1-3 years	None	None	None	2	1000	50	NA	2	2000	100	2	1000	50	Afternoon	62	62	62	8.2	NA	7.9	182	NA	170	300	266	NA	NA	190	242	1.5	NA	1.3	4.6	NA	4.4	NA	Atorvastatin	Clopidogrel	Good	Yes	No	NA	NA	No
717	87	176	28.0863	Yes	3-6 years	Smoking	None	None	1	1000	50	NA	1	1000	50	1	500	50	Morning	87	85	83	9	NA	8.1	144	NA	133	224	214	NA	NA	190	177	1.5	NA	1	7.4	NA	7.1	Telmisartan	NA	NA	Good	Yes	No	NA	NA	No
718	73	166	26.4915	Yes	< 1 years	None	None	None	2	1000	50	NA	1	1000	50	3	500	100	Morning	73	70	70	9	NA	8	165	NA	110	200	200	NA	NA	135	135	1	NA	1	5	NA	5	Losartan	Atorvastatin	Clopidogrel	Good	Yes	No	NA	NA	No
719	82	160	32.0312	Yes	3-6 years	HTN	None	None	1	1000	50	NA	1	1000	50	1	1000	50	Morning, Night	82	85	77	7.2	NA	6.4	220	NA	185	270	200	NA	NA	240	170	1.5	NA	1.3	5	NA	4.5	Telmisartan	NA	NA	Good	Yes	No	NA	NA	No
720	70	165	25.7117	Yes	3-6 years	None	None	None	2	1000	50	NA	2	1000	50	2	1000	50	Night	70	65	66	8.2	NA	7.9	192	NA	166	211	130	NA	NA	193	110	0.7	NA	0.6	3.5	NA	3.7	NA	NA	NA	Very good	Yes	No	NA	NA	No
721	88	165	32.3232	Yes	< 1 years	None	None	None	2	1000	50	NA	2	1000	50	2	1000	50	Morning	88	87	84	8.8	NA	8.3	188	NA	160	210	130	NA	NA	188	110	0.8	NA	0.8	3.5	NA	3.5	NA	NA	NA	Very good	Yes	No	NA	NA	No
722	75	162	28.578	Yes	< 1 years	Smoking	None	None	2	1000	50	NA	1	1000	50	2	1000	50	Morning	75	76	70	9	NA	7	280	NA	110	250	230	NA	NA	140	130	1.3	NA	1.2	5.7	NA	5.8	NA	NA	NA	Very good	Yes	No	NA	NA	No
723	68	160	26.5625	No	1-3 years	None	None	None	1	1000	50	NA	1	1000	50	1	1000	50	Morning	68	65	65	8.8	NA	7.6	145	NA	105	210	130	NA	NA	175	100	3.8	NA	3.8	4.2	NA	4.2	NA	NA	NA	Good	Yes	No	NA	NA	No
724	75	162	28.578	No	< 1 years	None	None	None	2	1500	50	NA	2	500	50	3	1000	50	Morning	75	80	79	9	NA	7.4	230	NA	110	340	310	NA	NA	140	140	1.8	NA	1.6	6.1	NA	5.9	NA	NA	NA	Very good	Yes	No	NA	NA	No
725	78	162	29.7211	No	< 1 years	Smoking, Dyslipidemia, HTN	None	None	0.5	1000	50	NA	0.5	1000	50	0.5	500	50	Morning, Night	78	75	70	8.2	NA	7.8	172	NA	140	263	220	NA	NA	200	212	1.3	NA	1.3	3.8	NA	3.8	NA	Atorvastatin	Aspirin	Very good	No	No	NA	NA	No
726	75	161	28.9341	Yes	1-3 years	Smoking	None	None	3	500	100	NA	2	1000	100	2	1000	50	Morning	75	75	74	7.2	NA	7.1	220	NA	185	200	190	NA	NA	175	150	1.2	NA	0.8	6.1	NA	5.4	Telmisartan	NA	NA	Good	No	No	NA	NA	No
727	56	165	20.5693	Yes	< 1 years	Smoking	None	None	1	1000	50	NA	1	1000	50	1	1000	50	Morning	56	56	57	8.5	NA	6.5	180	NA	140	210	180	NA	NA	140	173	0.6	NA	0.6	3.2	NA	3.2	NA	NA	NA	Very good	Yes	No	NA	NA	No
728	56	165	20.5693	Yes	< 1 years	Smoking	None	None	1	1000	50	NA	1	1000	50	1	1000	50	Morning, Night	56	56	51	8.5	NA	6.5	180	NA	140	210	180	NA	NA	170	173	0.6	NA	0.6	3.2	NA	3.2	NA	NA	NA	Very good	Yes	No	NA	NA	No
729	84	173	28.0664	No	< 1 years	Smoking	None	None	2	1000	50	NA	2	1000	50	2	1000	50	Morning	84	85	84	9	NA	7.9	184	NA	154	218	209	NA	NA	155	139	1.6	NA	1.6	5.8	NA	5.8	NA	NA	NA	Good	Yes	No	NA	NA	No
730	75	170	25.9516	No	1-3 years	None	None	None	1	1000	50	NA	1	1000	50	1	500	50	Morning	75	80	80	7	NA	6.5	180	NA	150	220	180	NA	NA	190	140	1	NA	1	4.8	NA	4	NA	NA	NA	Very good	Yes	No	NA	NA	No
731	80	166	29.0318	No	6-10 years	Dyslipidemia, Obesity	None	None	1	1000	50	NA	1	1000	50	1	1000	50	Morning	80	75	74	7.9	NA	7.6	164	NA	152	200	240	NA	NA	190	196	1.6	NA	1.5	4.3	NA	4.3	NA	Rosuvastatin	Aspirin	Good	Yes	No	NA	NA	No
732	80	178	25.2493	No	1-3 years	Dyslipidemia	None	None	2	1000	50	NA	2	1000	50	2	1000	50	Morning, Night	80	78	77	7.4	NA	7	160	NA	150	210	200	NA	NA	180	180	1	NA	0.9	3.5	NA	3.6	NA	Rosuvastatin	NA	Good	Yes	No	NA	NA	No
733	75	168	26.5731	No	< 1 years	None	None	None	1	500	50	NA	1	1000	100	2	1000	100	Morning	75	75	74	9	NA	8.5	210	NA	170	300	180	NA	NA	150	100	1.6	NA	1.6	3.5	NA	3.5	NA	NA	NA	Good	No	No	NA	NA	No
734	75	176	24.2123	Yes	3-6 years	Smoking, Dyslipidemia, HTN	None	None	2	1000	50	NA	1	1000	50	1	1000	50	Morning	75	85	80	9	NA	8	240	NA	160	240	180	NA	NA	160	173	1.8	NA	1.6	3.1	NA	3.1	Telmisartan	NA	NA	Good	Yes	No	NA	NA	No
735	72	165	26.4463	Yes	< 1 years	None	None	None	2	1000	50	NA	2	1000	50	2	1000	50	Afternoon	72	75	68	8.8	NA	7.9	169	NA	160	211	130	NA	NA	201	110	0.9	NA	0.9	3.6	NA	5.1	NA	NA	NA	Very good	Yes	No	NA	NA	No
736	75	171	25.6489	Yes	3-6 years	HTN	None	None	1	1000	50	NA	1	1000	50	1	1000	50	Morning	75	70	69	7.6	NA	6.8	180	NA	150	210	210	NA	NA	170	170	1.1	NA	0.8	6.2	NA	5.1	Telmisartan	NA	NA	Good	Yes	No	NA	NA	No
737	75	165	27.5482	No	1-3 years	Smoking, Dyslipidemia	None	None	2	1000	50	NA	2	1000	50	2	1000	50	Morning	75	75	74	8	NA	6.3	190	NA	100	240	210	NA	NA	130	120	1.3	NA	1.3	5.7	NA	5.7	NA	Rosuvastatin	Aspirin	Very good	Yes	No	NA	NA	No
738	75	162	28.578	No	< 1 years	None	None	None	2	1000	50	NA	1	1000	50	1	1000	50	Morning	75	75	85	9	NA	7	260	NA	140	280	240	NA	NA	160	130	1.4	NA	1.2	5.7	NA	5.8	NA	NA	NA	Very good	Yes	No	NA	NA	No
739	75	165	27.5482	Yes	< 1 years	None	None	None	2	1000	100	NA	1	1000	50	1	1000	50	Morning	75	75	85	9	NA	8.5	190	NA	130	210	180	NA	NA	160	173	1.3	NA	1.1	3.5	NA	3.5	Telmisartan	NA	NA	Fair	No	No	NA	NA	No
740	70	169	24.5089	Yes	3-6 years	HTN	None	None	1	1000	50	NA	1	1000	50	1	1000	50	Morning	70	69	67	7.5	NA	6.7	190	NA	160	210	200	NA	NA	180	170	1.5	NA	0.9	6.7	NA	5.5	Telmisartan	NA	NA	Good	Yes	No	NA	NA	No
741	75	162	28.578	Not known	< 1 years	None	None	None	1	1000	50	NA	1	1000	50	1	1000	50	Morning	75	82	80	9	NA	7	220	NA	110	250	230	NA	NA	140	130	1.3	NA	1.2	5.7	NA	5.8	NA	NA	NA	Very good	Yes	No	NA	NA	No
742	75	162	28.578	Not known	< 1 years	None	None	None	1	1000	50	NA	1	500	50	3	500	100	Morning	75	82	74	9	NA	7	230	NA	110	260	230	NA	NA	140	130	1.3	NA	1.2	5.7	NA	5.9	NA	NA	NA	Very good	Yes	No	NA	NA	No
743	75	156	30.8185	Not known	< 1 years	None	None	None	1	1000	50	NA	1	1000	50	1	1000	50	Morning	75	75	74	8.5	NA	5.8	190	NA	100	210	200	NA	NA	130	120	1.3	NA	1.4	5.7	NA	5.8	NA	Atorvastatin	NA	Fair	Yes	No	NA	NA	No
744	80	157	32.4557	Yes	1-3 years	None	None	None	1	1000	100	NA	1	1000	50	1	1000	50	Morning	80	78	76	7	NA	6	154	NA	100	270	240	NA	NA	200	180	1.2	NA	1.1	4.5	NA	4.4	Telmisartan	NA	NA	Very good	Yes	No	NA	NA	No
745	81	171	27.7008	No	< 1 years	Smoking	None	None	2	1000	50	NA	2	1000	50	2	1000	50	Night	81	85	86	7.9	NA	7.6	178	NA	120	228	200	NA	NA	190	150	0.9	NA	0.9	5.1	NA	5	NA	NA	NA	Good	Yes	No	NA	NA	No
746	75	176	24.2123	Yes	3-6 years	Smoking	None	None	0.5	1000	50	NA	1	1000	50	2	1000	50	Morning	75	75	88	8.8	NA	8.1	190	NA	165	280	290	NA	NA	200	210	6.9	NA	6.3	1.3	NA	1.1	NA	NA	NA	Very good	Yes	No	NA	NA	No
747	82	166	29.7576	Not known	1-3 years	Smoking, HTN, Obesity	None	None	1	1000	50	NA	2	1000	50	2	1000	50	Morning	82	85	82	8.5	NA	7.4	310	NA	240	380	350	NA	NA	300	280	1.3	NA	1.2	5.2	NA	4.6	Telmisartan	Rosuvastatin	NA	Very good	No	Yes	URTI	Moderate (requires intervention)	No
748	84	172	28.3937	No	< 1 years	None	None	None	2	1000	50	NA	2	1000	50	2	1000	50	Night	84	85	80	8.3	NA	6.4	200	NA	140	208	199	NA	NA	142	133	1.2	NA	1.2	5.1	NA	5	NA	NA	NA	Good	Yes	No	NA	NA	No
749	83	173	27.7323	Not known	1-3 years	None	None	None	2	1000	50	NA	2	1000	50	2	1000	50	Morning	83	85	76	7.5	NA	6.3	170	NA	106	200	170	NA	NA	156	138	1.4	NA	1.4	5.1	NA	5	NA	NA	NA	Good	Yes	No	NA	NA	No
750	70	168	24.8016	Yes	1-3 years	None	None	None	1	1000	50	NA	1	1000	50	1	1000	50	Morning	70	68	68	7.2	NA	7	180	NA	170	220	200	NA	NA	140	140	0.8	NA	0.8	3.6	NA	3.7	NA	NA	NA	Good	No	No	NA	NA	No
751	78	165	28.6501	No	3-6 years	HTN	None	None	1	1000	50	NA	1	1000	50	1	1000	50	Night	78	75	73	8.8	NA	6.3	216	NA	196	288	278	NA	NA	250	200	1.1	NA	0.9	3.6	NA	3.4	Telmisartan	Rosuvastatin	Aspirin	Good	Yes	No	NA	NA	No
752	82	170	28.3737	No	3-6 years	Smoking, Dyslipidemia	None	None	2	1000	50	NA	2	1000	50	2	1000	50	Afternoon	82	85	77	7	NA	6.9	160	NA	150	200	200	NA	NA	240	220	0.8	NA	0.8	3.4	NA	3.6	NA	Rosuvastatin	Clopidogrel	Good	Yes	No	NA	NA	No
753	81	171	27.7008	No	< 1 years	Smoking	None	None	2	1000	50	NA	2	1000	50	2	1000	50	Morning	81	85	86	7.9	NA	6.5	196	NA	174	228	208	NA	NA	150	170	1.3	NA	1.2	5.2	NA	5.2	NA	NA	NA	Good	Yes	No	NA	NA	No
754	88	155	36.6285	Yes	1-3 years	None	None	None	1	500	100	NA	1	1000	50	1	1000	50	Morning, Night	88	86	84	7.2	NA	6.5	128	NA	80	260	240	NA	NA	200	184	1.2	NA	1	4.5	NA	4.5	Telmisartan	NA	NA	Very good	Yes	No	NA	NA	No
755	83	170	28.7197	No	3-6 years	Smoking	None	None	3	500	100	NA	1	1000	50	3	500	100	Afternoon	83	85	80	7.8	NA	6.9	158	NA	100	270	230	NA	NA	220	180	1.3	NA	1.1	5	NA	4.5	Telmisartan	Atorvastatin	NA	Good	Yes	No	NA	NA	No
756	70	168	24.8016	Yes	3-6 years	Smoking	None	None	1	1000	50	NA	1	1000	50	1	1000	50	Morning	70	69	67	7.2	NA	6.8	190	NA	170	210	200	NA	NA	190	180	1.9	NA	1	6.5	NA	5.8	Telmisartan	NA	NA	Good	Yes	No	NA	NA	No
757	72	160	28.125	No	1-3 years	None	None	None	1	1000	50	NA	1	1000	50	1	1000	50	Morning	72	71	70	9	NA	8.2	142	NA	120	210	130	NA	NA	160	100	3.6	NA	3.2	5	NA	4.6	NA	NA	NA	Fair	Yes	No	NA	NA	No
758	76	166	27.5802	Yes	3-6 years	Dyslipidemia	None	None	2	1000	50	NA	2	500	50	2	500	50	Morning	76	74	72	8.5	NA	7	160	NA	100	280	210	NA	NA	190	160	1.7	NA	1.4	5.8	NA	5.3	NA	NA	NA	Good	Yes	No	NA	NA	No
759	58	150	25.7778	Yes	1-3 years	None	None	None	2	1000	50	NA	1	1000	50	1	1000	50	Morning, Night	58	52	50	8	NA	6	130	NA	120	350	400	NA	NA	350	250	8	NA	5	6	NA	5	Telmisartan	NA	NA	Very good	Yes	No	NA	NA	No
760	75	180	23.1481	Not known	3-6 years	Dyslipidemia	None	None	2	1000	50	NA	2	1000	50	1	1000	50	Night	75	78	76	8.3	NA	7.2	210	NA	120	270	230	NA	NA	230	160	1.3	NA	1.2	4.9	NA	4.7	NA	Rosuvastatin	NA	Good	Yes	No	NA	NA	Yes
761	75	173	25.0593	Yes	3-6 years	Obesity	None	None	1	1000	50	NA	1	1000	50	1	1000	50	Night	75	73	70	7.5	NA	6	180	NA	160	200	210	NA	NA	190	180	1.2	NA	0.7	6.1	NA	5.1	NA	Atorvastatin	NA	Good	Yes	No	NA	NA	No
762	82	160	32.0312	Yes	1-3 years	None	None	None	1	1000	50	NA	1	1000	50	1	1000	50	Night	82	85	86	7	NA	5.8	250	NA	100	200	210	NA	NA	250	250	8	NA	6	7	NA	5	Telmisartan	NA	NA	Very good	No	No	NA	NA	No
763	75	177	23.9395	Yes	3-6 years	Dyslipidemia	None	None	2	1000	50	NA	2	1000	50	2	1000	50	Morning	75	75	75	7.8	NA	6.8	200	NA	160	360	300	NA	NA	190	220	1.1	NA	9	4.2	NA	3.8	Telmisartan	Rosuvastatin	NA	Very good	Yes	No	NA	NA	No
764	65	168	23.03	Yes	< 1 years	Smoking	None	None	2	1000	100	NA	1	1000	50	1	1000	50	Morning	65	65	66	9	NA	5.8	210	NA	90	320	290	NA	NA	190	170	1.1	NA	1.1	5.2	NA	5.2	Telmisartan	NA	NA	Good	Yes	No	NA	NA	No
765	76	169	26.6097	Yes	3-6 years	Smoking	None	None	2	1000	50	NA	2	500	50	2	500	50	Morning, Night	76	74	74	8.5	NA	7	160	NA	100	280	210	NA	NA	190	160	1.7	NA	1.4	5.8	NA	5.3	Telmisartan	NA	NA	Good	Yes	No	NA	NA	No
766	76	169	26.6097	Yes	3-6 years	Smoking	None	None	2	1000	50	NA	2	500	50	2	500	50	Morning, Night	76	74	74	8.5	NA	7	160	NA	100	280	210	NA	NA	190	160	1.7	NA	1.4	5.8	NA	5.3	Telmisartan	NA	NA	Good	Yes	No	NA	NA	No
767	76	169	26.6097	Yes	3-6 years	Smoking	None	None	2	1000	50	NA	2	500	50	2	500	50	Morning	76	74	74	8.5	NA	7	160	NA	110	280	210	NA	NA	190	160	1.7	NA	1.4	5.8	NA	5.3	Telmisartan	NA	NA	Good	Yes	No	NA	NA	No
768	76	169	26.6097	Yes	3-6 years	Smoking	None	None	2	1000	50	NA	2	500	50	2	500	50	Morning, Night	76	74	74	8.5	NA	7	160	NA	100	280	210	NA	NA	190	160	1.7	NA	1.4	5.8	NA	5.3	Telmisartan	NA	NA	Good	Yes	No	NA	NA	No
769	90	166	32.6608	Yes	1-3 years	Smoking, HTN	None	None	1	1000	50	NA	1	1000	50	1	1000	50	Morning	90	90	85	8.5	NA	8	330	NA	250	400	350	NA	NA	350	280	1.4	NA	1	5.4	NA	4.9	Telmisartan	NA	NA	Good	No	Yes	URTI	NA	No
770	70	160	27.3437	Yes	1-3 years	None	None	None	1	1000	50	NA	1	1000	50	1	1000	50	Morning	70	65	66	7	NA	5.8	180	NA	240	320	290	NA	NA	290	220	8	NA	8	7	NA	6	Telmisartan	NA	NA	Very good	No	No	NA	NA	No
771	95	168	33.6593	Yes	1-3 years	None	None	None	1	1000	50	NA	1	1000	50	3	500	100	Morning	95	90	92	9	NA	8.7	170	NA	146	220	230	NA	NA	180	170	1.6	NA	0.8	6	NA	5.4	Telmisartan	NA	NA	Good	Yes	No	NA	NA	No
772	75	165	27.5482	Yes	1-3 years	HTN	None	None	3	1500	100	NA	1	1000	50	1	1000	50	Morning	75	78	75	9	NA	8.1	135	NA	126	210	180	NA	NA	160	173	1.8	NA	1.4	4	NA	3.4	Telmisartan	NA	NA	Fair	No	No	NA	NA	No
773	79	166	28.6689	No	1-3 years	HTN	None	None	2	1000	50	NA	2	1000	50	2	1000	50	Morning	79	77	75	9	NA	8.5	198	NA	150	200	275	NA	NA	190	180	1.4	NA	1.3	4.6	NA	4.2	NA	Rosuvastatin	NA	Good	Yes	No	NA	NA	No
774	70	168	24.8016	Yes	3-6 years	Obesity	None	None	1	1000	50	NA	1	1000	50	1	1000	50	Morning	70	69	67	7	NA	6.8	200	NA	185	210	200	NA	NA	180	170	1.8	NA	1.2	6.5	NA	5.7	NA	Atorvastatin	NA	Good	Yes	No	NA	NA	No
775	75	166	27.2173	Yes	1-3 years	Smoking	None	None	2	1000	50	NA	2	1000	50	2	1000	50	Morning	75	75	74	7.5	NA	7	180	NA	150	200	220	NA	NA	190	180	1.2	NA	1	4	NA	3.8	NA	Rosuvastatin	NA	Good	Yes	No	NA	NA	No
776	91	161	35.1067	Yes	6-10 years	Smoking, Obesity	None	None	2	1000	50	NA	2	1000	50	2	1000	50	Morning	91	90	88	9	NA	6.1	180	NA	130	220	220	NA	NA	190	190	0.9	NA	0.9	3.9	NA	3.9	NA	Atorvastatin	NA	Good	Yes	No	NA	NA	No
777	69	169	24.1588	Yes	3-6 years	Obesity	None	None	2	1000	50	NA	2	1000	50	2	1000	50	Morning	69	68	65	7.2	NA	6.8	190	NA	170	210	200	NA	NA	180	170	1.5	NA	0.8	6	NA	5.5	NA	Atorvastatin	NA	Good	Yes	No	NA	NA	No
778	72	170	24.9135	Yes	3-6 years	Smoking	None	None	1	1000	50	NA	1	1000	50	1	1000	50	Morning	72	70	69	7.2	NA	7	190	NA	170	210	200	NA	NA	180	170	1.7	NA	1.2	6.5	NA	5.7	Telmisartan	NA	NA	Good	Yes	No	NA	NA	No
779	74	166	26.8544	Not known	1-3 years	HTN	None	None	1	1000	50	NA	1	1000	50	1	1000	50	Morning	74	74	72	8.5	NA	7.9	200	NA	160	300	280	NA	NA	240	195	1.2	NA	1	5.5	NA	5	Telmisartan	NA	NA	Good	No	No	NA	Mild (self-limiting)	No
780	55	175	17.9592	Yes	1-3 years	Smoking	None	None	1	1000	50	NA	1	1000	50	1	500	50	Morning, Night	55	55	54	8.5	NA	6.5	180	NA	145	222	180	NA	NA	150	173	1	NA	1	3	NA	2.9	NA	NA	NA	Good	Yes	No	NA	NA	No
781	55	175	17.9592	Yes	1-3 years	Smoking	None	None	1	1000	50	NA	1	1000	50	1	1000	50	Morning	55	55	54	8.5	NA	6.5	180	NA	145	222	180	NA	NA	160	173	1	NA	1	3	NA	2.9	NA	NA	NA	Good	Yes	No	NA	NA	No
782	75	166	27.2173	Yes	6-10 years	Smoking, HTN	None	None	2	1000	50	NA	2	1000	50	2	1000	50	Morning	75	73	70	8.3	NA	7.8	205	NA	193	300	350	NA	NA	190	295	1	NA	1	1	NA	1	Telmisartan	Rosuvastatin	NA	Good	Yes	No	NA	NA	No
783	75	165	27.5482	Yes	< 1 years	None	None	None	1	1000	50	NA	1	1000	50	1	1000	50	Morning	75	78	75	9	NA	5.3	210	NA	90	330	300	NA	NA	130	110	1.4	NA	1.4	5.3	NA	5.2	NA	NA	NA	Very good	No	No	NA	NA	No
784	75	164	27.8852	No	< 1 years	None	None	None	1	1000	50	NA	1	1000	50	1	1000	50	Morning	75	72	76	7.2	NA	7	160	NA	130	200	170	NA	NA	200	160	1	NA	1.1	4.7	NA	4.4	NA	NA	NA	Very good	Yes	No	NA	NA	No
785	70	170	24.2215	No	3-6 years	HTN	None	None	2	1000	50	NA	2	1000	50	2	1000	50	Afternoon	70	68	64	9	NA	6.1	147	NA	130	285	230	NA	NA	220	220	1	NA	0.9	3.7	NA	3.6	Telmisartan	Rosuvastatin	Aspirin	Very good	Yes	No	NA	NA	No
786	80	175	26.1224	No	< 1 years	Smoking	None	None	2	1000	50	NA	2	1000	50	2	1000	50	Morning	80	80	80	8.8	NA	7.7	174	NA	145	200	190	NA	NA	200	165	1.5	NA	1.5	5.4	NA	5.4	NA	NA	NA	Good	Yes	No	NA	NA	No
787	81	169	28.3604	No	1-3 years	None	None	None	2	1000	50	NA	2	1000	50	2	1000	50	Morning	81	85	75	7.9	NA	6.4	156	NA	110	300	240	NA	NA	240	160	1	NA	0.9	5.2	NA	5	NA	NA	NA	Good	Yes	No	NA	NA	No
788	75	170	25.9516	Yes	3-6 years	HTN, Obesity	None	None	3	1000	50	NA	3	1000	50	3	1000	50	Night	75	75	74	9	NA	8.2	160	NA	140	200	180	NA	NA	160	173	1.3	NA	1.2	4	NA	4.6	Telmisartan	NA	NA	Good	No	No	NA	NA	No
789	85	180	26.2346	Yes	3-6 years	Smoking, Dyslipidemia, HTN	None	None	1	1000	50	NA	1	500	50	1	500	50	Morning	85	85	84	7.2	NA	7.2	190	NA	160	220	220	NA	NA	190	190	1.3	NA	0.7	4.4	NA	4	Telmisartan	NA	NA	Very good	No	No	NA	NA	No
790	82	175	26.7755	No	< 1 years	Smoking	None	None	2	1000	50	NA	2	1000	50	2	1000	50	Morning	82	85	76	8.8	NA	7.1	170	NA	110	200	170	NA	NA	145	134	0.9	NA	0.9	5.2	NA	5.1	NA	NA	NA	Good	Yes	No	NA	NA	No
791	90	160	35.1562	Yes	1-3 years	Smoking	None	None	1	1000	50	NA	1	1000	50	1	1000	50	Morning, Night	90	89	88	8	NA	7.8	180	NA	160	250	200	NA	NA	200	170	1.7	NA	1.4	6.5	NA	4.3	NA	NA	NA	Good	Yes	No	NA	NA	No
792	75	160	29.2969	Not known	3-6 years	Obesity	None	None	1	1000	100	NA	1	1000	100	1	1000	100	Night	75	65	74	9	NA	8.2	160	NA	130	200	180	NA	NA	170	173	1.7	NA	1.6	3.5	NA	3.5	NA	Rosuvastatin	Aspirin	Fair	Yes	No	NA	NA	No
793	78	178	24.6181	Yes	3-6 years	Smoking	None	None	1	1000	50	NA	1	1000	100	1	500	50	Morning	78	73	71	7.9	NA	6.8	189	NA	157	220	210	NA	NA	180	170	1.2	NA	0.9	6.3	NA	5.5	Telmisartan	NA	NA	Good	Yes	No	NA	NA	No
794	70	168	24.8016	Yes	6-10 years	Dyslipidemia	None	None	2	1000	50	NA	2	1000	50	2	1000	50	Night	70	72	70	7.8	NA	6.8	300	NA	200	360	400	NA	NA	190	220	1	NA	9	3.9	NA	3.8	Losartan	Rosuvastatin	NA	Very good	Yes	No	NA	NA	No
795	70	170	24.2215	Yes	3-6 years	HTN	None	None	1	1000	50	NA	1	1000	50	1	1000	50	Morning	70	69	67	7	NA	6.5	190	NA	170	220	210	NA	NA	180	170	1.5	NA	1	6.2	NA	5.6	Telmisartan	NA	NA	Good	Yes	No	NA	NA	No
796	75	170	25.9516	No	1-3 years	Smoking	None	None	2	1000	50	NA	2	1000	50	2	1000	50	Morning	75	80	80	8.8	NA	7.7	174	NA	145	200	190	NA	NA	200	162	1.4	NA	1.4	5.3	NA	5.3	NA	NA	NA	Good	Yes	No	NA	NA	No
797	80	170	27.6817	No	< 1 years	Smoking	None	None	2	1000	50	NA	2	1000	50	2	1000	50	Night	80	80	80	8.8	NA	7.7	174	NA	145	200	190	NA	NA	160	140	1.5	NA	1.5	5.4	NA	5.4	NA	NA	NA	Good	Yes	No	NA	NA	No
798	90	160	35.1562	No	3-6 years	Dyslipidemia, HTN, Obesity	None	None	1	1000	50	NA	1	500	50	1	500	50	Morning	90	86	83	9	NA	8.2	310	NA	250	400	350	NA	NA	300	260	1.1	NA	0.7	5.3	NA	4.9	Losartan	Atorvastatin	Aspirin	Good	No	Yes	Hypoglycemia	NA	No
799	76	169	26.6097	Yes	1-3 years	Obesity	None	None	1	1000	50	NA	1	1000	50	1	1000	50	Morning	76	73	70	7.5	NA	6.3	180	NA	150	210	210	NA	NA	170	170	1	NA	0.7	5.9	NA	5	Telmisartan	Atorvastatin	NA	Good	Yes	No	NA	NA	No
800	70	170	24.2215	Yes	3-6 years	Obesity	None	None	1	1000	50	NA	1	1000	50	1	1000	50	Morning	70	65	66	7.9	NA	6.8	189	NA	157	220	210	NA	NA	180	170	1.2	NA	0.9	6.3	NA	5.5	NA	Atorvastatin	NA	Good	Yes	No	NA	NA	No
801	70	170	24.2215	Yes	3-6 years	HTN	None	None	1	1000	50	NA	1	1000	50	1	1000	50	Night	70	69	67	7.5	NA	6.8	180	NA	157	210	200	NA	NA	180	170	1.2	NA	0.9	6.2	NA	5	Telmisartan	NA	NA	Good	Yes	No	NA	NA	No
802	81	170	28.0277	No	3-6 years	None	None	None	3	500	100	NA	2	1000	50	3	500	100	Afternoon	81	85	78	7.9	NA	6.9	158	NA	100	270	230	NA	NA	220	180	1.3	NA	1.1	5	NA	4.5	Telmisartan	Atorvastatin	NA	Good	Yes	No	NA	NA	No
803	70	163	26.3465	Yes	1-3 years	Dyslipidemia, HTN	None	None	2	1000	50	NA	2	1000	50	2	1000	50	Night	70	68	65	9	NA	8	200	NA	140	300	240	NA	NA	180	140	1	NA	1.1	3.7	NA	3.6	Telmisartan	Rosuvastatin	NA	Very good	Yes	No	NA	NA	No
804	80	170	27.6817	No	< 1 years	None	None	None	2	1000	50	NA	2	1000	50	2	1000	50	Morning	80	76	70	8.2	NA	6.5	190	NA	120	270	200	NA	NA	150	140	1.5	NA	1.4	5.4	NA	5	NA	NA	NA	Good	Yes	No	NA	NA	No
805	82	169	28.7105	Yes	6-10 years	Smoking, Dyslipidemia, HTN	None	None	2	1000	50	NA	2	500	50	2	500	50	Morning, Night	82	85	80	8	NA	6.5	140	NA	110	240	270	NA	NA	170	190	1.7	NA	1.4	5	NA	5	Telmisartan	Rosuvastatin	Aspirin	Very good	Yes	No	NA	NA	No
806	82	169	28.7105	Yes	6-10 years	Smoking, Dyslipidemia, HTN	None	None	2	1000	50	NA	2	500	50	2	500	50	Morning, Night	82	85	80	8	NA	6.5	140	NA	110	240	270	NA	NA	170	190	1.7	NA	1.4	5	NA	5	Telmisartan	Rosuvastatin	Aspirin	Very good	Yes	No	NA	NA	No
807	82	169	28.7105	Yes	6-10 years	Smoking	None	None	2	1000	50	NA	2	500	50	2	500	50	Morning, Night	82	85	80	8	NA	6.5	140	NA	110	240	270	NA	NA	170	190	1.7	NA	1.4	5	NA	5	NA	NA	NA	Good	Yes	No	NA	NA	No
808	82	169	28.7105	Yes	6-10 years	Smoking, Dyslipidemia, HTN	None	None	2	1000	50	NA	2	500	50	2	500	50	Morning, Night	82	85	80	8	NA	6.5	140	NA	110	240	270	NA	NA	170	190	1.7	NA	1.4	5	NA	5	Telmisartan	Rosuvastatin	Aspirin	Very good	Yes	No	NA	NA	No
809	75	161	28.9341	Not known	6-10 years	Smoking, Dyslipidemia, HTN	None	None	2	1000	50	NA	3	500	50	2	500	50	Morning	75	81	80	8	NA	6.5	150	NA	110	240	270	NA	NA	170	190	1.7	NA	1.7	5	NA	5	Telmisartan	Rosuvastatin	Aspirin	Very good	Yes	No	NA	NA	No
810	89	166	32.2979	Yes	< 1 years	Dyslipidemia, HTN	None	None	1	1000	50	NA	1	500	50	1	500	50	Morning	89	88	86	9	NA	8.2	300	NA	200	400	380	NA	NA	360	300	1.4	NA	1.2	5.6	NA	5.4	Telmisartan	Rosuvastatin	Aspirin, Clopidogrel	Good	No	Yes	URTI	NA	No
811	75	166	27.2173	No	1-3 years	None	None	None	2	1000	50	NA	4	1000	50	2	1000	50	Morning, Night	75	75	74	9	NA	8.8	180	NA	127	200	280	NA	NA	190	200	1.6	NA	1.4	4.2	NA	4	NA	Rosuvastatin	NA	Good	Yes	No	NA	NA	No
812	75	166	27.2173	No	1-3 years	None	None	None	2	1000	50	NA	4	1000	50	3	1000	50	Morning, Night	75	75	74	9	NA	8.5	180	NA	120	200	280	NA	NA	190	200	1.6	NA	1.4	4.2	NA	4	NA	Rosuvastatin	NA	Good	No	No	NA	NA	No
813	79	166	28.6689	No	6-10 years	Dyslipidemia, Obesity	None	None	2	1000	50	NA	2	1000	50	2	1000	50	Morning	79	78	77	8.4	NA	7.9	184	NA	152	200	208	NA	NA	190	182	1.5	NA	1.4	4	NA	3.9	NA	Rosuvastatin	Aspirin, Clopidogrel	Good	Yes	No	NA	NA	No
814	81	166	29.3947	No	6-10 years	Dyslipidemia, HTN, Obesity	None	None	1	1000	50	NA	1	1000	50	1	1000	50	Morning	81	85	86	9	NA	8.5	192	NA	172	200	238	NA	NA	190	209	1.9	NA	1.6	4.9	NA	4.3	Telmisartan	Rosuvastatin	Aspirin, Clopidogrel	Good	Yes	No	NA	NA	No
815	73	178	23.04	No	1-3 years	Smoking, HTN	None	None	2	1000	50	NA	2	1000	50	2	1000	50	Morning, Night	73	78	76	8	NA	7.8	180	NA	160	220	220	NA	NA	160	150	0.8	NA	0.8	3.7	NA	3.7	Telmisartan	NA	NA	Good	Yes	No	NA	NA	No
816	74	176	23.8895	No	1-3 years	Smoking, HTN	None	None	2	1000	50	NA	2	1000	50	2	1000	50	Afternoon	74	73	72	7.6	NA	7.3	240	NA	200	360	300	NA	NA	160	170	0.9	NA	0.8	3.7	NA	3.7	Telmisartan	NA	NA	Very good	Yes	No	NA	NA	No
817	78	165	28.6501	Yes	3-6 years	Smoking, Dyslipidemia, HTN	None	None	3	500	100	NA	1	1000	50	1	1000	50	Morning	78	75	80	7.9	NA	6.4	160	NA	110	210	190	NA	NA	156	110	1.9	NA	1	6.3	NA	5.1	Telmisartan	Atorvastatin	Aspirin	Very good	Yes	No	NA	NA	No
818	75	174	24.7721	Not known	< 1 years	HTN	None	None	3	1000	100	NA	3	1000	100	3	1000	100	Morning	75	70	67	8.8	NA	7.7	190	NA	170	210	180	NA	NA	150	173	1.3	NA	1.1	3.5	NA	3.5	Telmisartan	NA	NA	Good	Yes	No	NA	NA	No
819	75	159	29.6665	Yes	1-3 years	None	None	None	1	1000	100	NA	1	1000	50	1	1000	50	Morning	75	75	74	9	NA	8	190	NA	170	200	180	NA	NA	110	173	1.6	NA	1.3	3.5	NA	3.3	Telmisartan	NA	NA	Good	No	No	NA	NA	No
820	80	166	29.0318	Yes	> 10 years	None	None	None	3	1000	100	NA	2	1000	50	1	1000	50	Morning	80	85	80	9	NA	8.6	130	NA	120	200	180	NA	NA	180	160	2.2	NA	2	8.3	NA	6.5	NA	NA	NA	Fair	No	No	NA	NA	No
821	82	162	31.2452	Yes	6-10 years	Smoking	None	None	2	1000	50	NA	2	1000	50	2	1000	50	Night	82	85	82	8	NA	6.1	170	NA	180	210	210	NA	NA	190	190	0.9	NA	0.9	3.7	NA	3.7	NA	Atorvastatin	NA	Good	Yes	No	NA	NA	No
822	77	174	25.4327	Yes	3-6 years	Smoking	None	None	1	1000	50	NA	1	1000	50	1	500	50	Morning	77	73	71	7.9	NA	6.8	189	NA	157	220	210	NA	NA	180	170	1.2	NA	0.9	6.3	NA	5.5	Telmisartan	NA	NA	Good	Yes	No	NA	NA	No
823	75	166	27.2173	No	1-3 years	None	None	None	1	1000	50	NA	1	1000	50	1	1000	50	Morning, Night	75	85	80	7.8	NA	6.9	180	NA	130	200	280	NA	NA	190	210	1.4	NA	1.2	4	NA	3.5	NA	Rosuvastatin	NA	Good	Yes	No	NA	NA	No
824	90	164	33.4622	Yes	1-3 years	Smoking, Dyslipidemia, HTN	None	None	1	1000	50	NA	1	500	50	2	1000	50	Morning	90	86	84	8.5	NA	7.9	240	NA	200	350	340	NA	NA	290	250	1.8	NA	0.7	5.4	NA	4.2	Telmisartan	Atorvastatin	NA	Good	No	Yes	URTI	NA	No
825	60	163	22.5827	Yes	> 10 years	Dyslipidemia	None	None	1	1000	100	NA	1	1000	100	2	1000	100	Morning	60	59	57	8.2	NA	7.3	300	NA	265	330	310	NA	NA	300	173	1.3	NA	1.3	4.2	NA	4.2	Telmisartan	NA	NA	Good	Yes	No	NA	NA	No
826	85	165	31.2213	Yes	1-3 years	Smoking	None	None	4	1000	50	NA	0.5	500	100	0.5	1000	50	Night	85	85	76	9	NA	8.3	135	NA	120	200	180	NA	NA	180	140	1.3	NA	1.3	0.8	NA	0.9	Telmisartan	Atorvastatin	Aspirin	Good	Yes	Yes	Nasopharyngitis	Mild (self-limiting)	Yes
827	71	168	25.1559	Yes	3-6 years	Smoking	None	None	1	1000	50	NA	1	1000	50	1	1000	50	Morning	71	70	68	7.5	NA	6.8	189	NA	155	210	200	NA	NA	180	170	1.5	NA	1	6.5	NA	5.5	Telmisartan	NA	NA	Good	Yes	No	NA	NA	No
828	75	156	30.8185	Yes	1-3 years	None	None	None	3	500	50	NA	2	1000	50	2	1000	50	Morning	75	75	74	7	NA	6.6	220	NA	185	200	190	NA	NA	180	170	1.4	NA	0.9	5	NA	0.5	NA	Atorvastatin	NA	Good	No	No	NA	NA	No
829	88	162	33.5315	Yes	3-6 years	None	None	None	1	500	100	NA	1	1000	50	1	1000	50	Morning, Night	88	86	84	7	NA	6.5	129	NA	85	275	240	NA	NA	200	180	1.2	NA	1	4.5	NA	4.4	Telmisartan	NA	NA	Very good	Yes	No	NA	NA	No
830	75	170	25.9516	No	1-3 years	None	None	None	1	1000	50	NA	1	1000	50	1	1000	50	Night	75	68	74	8.1	NA	6.2	129	NA	90	210	221	NA	NA	148	136	0.8	NA	0.8	4.3	NA	4.2	NA	NA	NA	Very good	Yes	No	NA	NA	No
831	75	175	24.4898	Yes	3-6 years	Smoking, Dyslipidemia, HTN	None	None	2	1000	100	NA	1	1000	50	1	1000	50	Morning	75	85	83	8.8	NA	8.2	260	NA	150	240	180	NA	NA	145	173	1.8	NA	1.5	2.9	NA	3	Telmisartan	NA	NA	Good	Yes	No	NA	NA	No
832	76	174	25.1024	Yes	3-6 years	Smoking	None	None	1	1000	50	NA	1	1000	100	1	500	50	Morning	76	73	71	7.9	NA	6.8	189	NA	157	220	210	NA	NA	180	170	1.2	NA	0.9	6.3	NA	5.5	Telmisartan	NA	NA	Good	Yes	No	NA	NA	No
833	57	166	20.6852	No	1-3 years	None	None	None	3	1000	50	NA	2	1000	50	1	1000	50	Morning	57	57	55	8	NA	7.8	178	NA	173	300	285	NA	NA	190	265	1.5	NA	1.4	4.9	NA	4.7	Telmisartan	Atorvastatin	Clopidogrel	Good	Yes	No	NA	NA	No
834	75	166	27.2173	No	< 1 years	None	None	None	4	1000	50	NA	0.5	500	50	0.5	500	100	Night	75	75	74	7.8	NA	7	140	NA	120	240	230	NA	NA	190	140	6.2	NA	5.2	4.8	NA	3.9	NA	NA	NA	Good	Yes	No	NA	NA	No
835	75	170	25.9516	No	3-6 years	Dyslipidemia	None	None	1	1000	50	NA	1	1000	50	1	1000	50	Afternoon	75	69	67	8.1	NA	6.4	129	NA	89	211	227	NA	NA	150	136	0.8	NA	0.8	4.2	NA	4.1	NA	Rosuvastatin	NA	Very good	Yes	No	NA	NA	No
836	80	161	30.863	Yes	3-6 years	None	None	None	2	1000	100	NA	3	500	100	1	1000	50	Morning	80	75	78	8.8	NA	6.9	145	NA	115	230	350	NA	NA	140	160	0.8	NA	0.8	5.1	NA	5	NA	Rosuvastatin	Aspirin	Very good	Yes	No	NA	NA	No
837	90	161	34.7209	Yes	6-10 years	Smoking, HTN	None	None	2	1000	50	NA	2	1000	50	2	1000	50	Morning	90	90	88	9	NA	6.1	180	NA	150	220	220	NA	NA	200	200	0.9	NA	0.9	3.9	NA	3.9	NA	Atorvastatin	NA	Good	Yes	No	NA	NA	No
838	86	176	27.7634	No	1-3 years	Smoking	None	None	1	1000	50	NA	1	500	50	1	500	50	Morning	86	85	82	9	NA	8	180	NA	144	246	221	NA	NA	200	194	1.6	NA	1	7.4	NA	6.7	Telmisartan	NA	NA	Good	Yes	No	NA	NA	No
839	75	166	27.2173	No	1-3 years	None	None	None	1	1000	50	NA	4	1000	50	3	1000	50	Morning, Night	75	85	80	7.8	NA	6.8	180	NA	130	200	280	NA	NA	190	180	1.4	NA	1.2	4	NA	3	NA	Rosuvastatin	NA	Good	No	No	NA	NA	No
840	80	157	32.4557	Yes	3-6 years	Obesity	None	None	2	500	100	NA	2	1000	50	2	1000	50	Morning, Night	80	78	76	7.3	NA	6.8	154	NA	100	283	243	NA	NA	210	185	1.3	NA	1	5.2	NA	4	NA	NA	NA	Good	Yes	No	NA	NA	No
841	75	166	27.2173	Yes	1-3 years	Smoking	None	None	1	1000	50	NA	1	1000	50	1	1000	50	Afternoon	75	80	78	9	NA	6.5	200	NA	120	280	250	NA	NA	130	110	1.3	NA	1.3	3.9	NA	3.8	Telmisartan	NA	NA	Good	Yes	No	NA	NA	No
842	70	171	23.939	Yes	3-6 years	Smoking	None	None	1	1000	50	NA	1	1000	50	1	1000	50	Night	70	69	67	7.3	NA	6.8	185	NA	150	200	210	NA	NA	180	170	1.1	NA	0.6	6	NA	5	Telmisartan	NA	NA	Good	Yes	No	NA	NA	No
843	62	169	21.7079	Yes	1-3 years	Obesity	None	None	1	1000	50	NA	1	1000	50	1	1000	50	Morning	62	60	59	7.3	NA	6.8	189	NA	157	220	210	NA	NA	180	170	1.2	NA	0.9	6.3	NA	5.5	Telmisartan	NA	NA	Good	Yes	No	NA	NA	No
844	75	170	25.9516	Yes	6-10 years	Smoking, HTN	None	None	2	1000	50	NA	2	1000	50	2	1000	50	Afternoon	75	75	74	9	NA	7.5	180	NA	130	250	210	NA	NA	180	170	0.9	NA	0.9	5.2	NA	5.2	Telmisartan	NA	NA	Good	Yes	No	NA	NA	No
845	75	168	26.5731	No	< 1 years	None	None	None	1	1000	50	NA	1	1000	50	2	1000	50	Night	75	68	67	8	NA	6.3	138	NA	92	210	224	NA	NA	144	132	0.8	NA	0.8	4	NA	4.1	NA	NA	NA	Good	Yes	No	NA	NA	No
846	75	168	26.5731	No	1-3 years	Dyslipidemia	None	None	2	1000	50	NA	2	1000	50	2	1000	50	Night	75	69	67	8.2	NA	6.1	147	NA	90	221	247	NA	NA	152	140	0.9	NA	0.9	3.9	NA	3.8	NA	Atorvastatin	NA	Very good	Yes	No	NA	NA	No
847	73	163	27.4756	Yes	6-10 years	Dyslipidemia	None	None	2	1000	100	NA	2	1000	100	2	1000	100	Morning	73	70	68	8.3	NA	7.5	320	NA	280	350	330	NA	NA	260	173	1.3	NA	1.3	4.2	NA	4.2	Telmisartan	NA	NA	Good	Yes	No	NA	NA	No
848	87	160	33.9844	No	1-3 years	None	None	None	1	1000	50	NA	1	1000	50	1	1000	50	Morning, Night	87	85	83	7	NA	6.6	220	NA	190	270	200	NA	NA	240	170	1.4	NA	1.1	5.1	NA	4.7	NA	NA	NA	Good	Yes	No	NA	NA	No
849	75	168	26.5731	Yes	1-3 years	HTN	None	None	2	1000	100	NA	2	1000	100	1	1000	50	Morning, Night	75	80	80	9	NA	7	180	NA	160	210	180	NA	NA	140	173	1.8	NA	1.6	3.4	NA	3.2	Telmisartan	NA	NA	Good	Yes	No	NA	NA	No
850	79	163	29.7339	Yes	> 10 years	Dyslipidemia	None	None	1	1000	100	NA	1	1000	50	2	1000	100	Morning	79	76	73	8.8	NA	7.7	320	NA	280	350	330	NA	NA	300	280	1.3	NA	1.3	4.2	NA	4.2	Telmisartan	NA	NA	Good	Yes	No	NA	NA	No
851	76	174	25.1024	Yes	3-6 years	Smoking	None	None	1	1000	50	NA	1	1000	50	1	500	50	Morning	76	73	71	7.9	NA	6.8	189	NA	157	220	210	NA	NA	180	170	1.2	NA	0.9	6.3	NA	5.5	Telmisartan	NA	NA	Good	Yes	No	NA	NA	No
852	78	177	24.8971	Yes	3-6 years	Smoking	None	None	1	1000	50	NA	1	1000	100	1	500	50	Morning	78	73	71	7.9	NA	6.8	189	NA	157	220	210	NA	NA	180	170	1.2	NA	0.9	6.3	NA	5.5	Telmisartan	NA	NA	Good	Yes	No	NA	NA	No
853	78	161	30.0914	Yes	3-6 years	Smoking, HTN	None	None	2	1000	50	NA	2	1000	50	2	1000	50	Morning	78	78	77	9	NA	6.1	170	NA	130	230	230	NA	NA	210	210	0.9	NA	0.9	4.4	NA	4.4	NA	Atorvastatin	NA	Good	Yes	No	NA	NA	No
854	76	152	32.8947	Yes	1-3 years	Dyslipidemia	None	None	1	1000	50	NA	2	1000	100	2	1000	100	Night	76	74	73	8.3	NA	6.1	146	NA	140	284	232	NA	NA	320	280	0.8	NA	0.9	3.8	NA	3.6	Losartan	Atorvastatin	NA	Good	Yes	No	NA	NA	No
855	68	169	23.8087	No	3-6 years	None	None	None	1	1000	50	NA	1	1000	50	1	1000	50	Morning, Night	68	63	60	7.2	NA	6.8	170	NA	150	210	190	NA	NA	180	170	1.8	NA	1.2	5.4	NA	5.1	NA	NA	NA	Very good	No	No	NA	NA	No
856	77	163	28.9811	Yes	6-10 years	Dyslipidemia	None	None	1	1000	100	NA	1	1000	100	2	1000	100	Morning	77	73	70	8.4	NA	7.7	350	NA	310	400	380	NA	NA	300	220	1.4	NA	1.4	3.9	NA	3.9	Telmisartan	NA	NA	Good	Yes	No	NA	NA	No
857	80	171	27.3588	Yes	< 1 years	None	None	None	1	1000	50	NA	1	1000	50	1	1000	50	Morning	80	76	73	7.9	NA	6.4	154	NA	105	253	200	NA	NA	170	145	1	NA	1	5.2	NA	5	NA	NA	NA	Good	Yes	No	NA	NA	No
858	75	175	24.4898	Yes	< 1 years	Smoking, Dyslipidemia	None	None	1	1000	50	NA	1	1000	50	1	1000	50	Morning, Night	75	75	74	7.8	NA	6.9	231	NA	145	360	321	NA	NA	180	167	1	NA	0.9	3.9	NA	3.9	Telmisartan	Rosuvastatin	NA	Good	Yes	No	NA	NA	No
859	73	166	26.4915	No	6-10 years	None	None	None	3	1000	100	NA	2	1000	50	1	1000	50	Morning	73	75	73	9	NA	8.1	150	NA	130	210	190	NA	NA	190	170	2.1	NA	1.6	7.8	NA	6.5	NA	NA	NA	Fair	No	No	NA	NA	No
860	75	172	25.3515	Yes	3-6 years	Smoking	None	None	1	1000	50	NA	1	1000	50	1	1000	50	Morning	75	73	70	7.9	NA	6.5	185	NA	157	210	210	NA	NA	170	170	1.2	NA	0.8	6.2	NA	5.2	Telmisartan	NA	NA	Good	Yes	No	NA	NA	No
861	78	166	28.306	No	3-6 years	Dyslipidemia, HTN, Obesity	None	None	2	1000	50	NA	2	1000	50	2	1000	50	Morning	78	78	74	8.2	NA	7.7	158	NA	140	200	196	NA	NA	190	159	1.8	NA	1.6	4.8	NA	4.3	Telmisartan	Rosuvastatin	Aspirin	Good	Yes	No	NA	NA	No
862	75	168	26.5731	Yes	3-6 years	Smoking, Dyslipidemia	None	None	1	1000	50	NA	1	1000	50	1	1000	50	Morning	75	68	72	8.1	NA	5.3	128	NA	103	200	210	NA	NA	200	150	8	NA	5.1	7	NA	4	Losartan	NA	NA	Very good	Yes	No	NA	NA	No
863	75	176	24.2123	Yes	1-3 years	Dyslipidemia, HTN	None	None	2	1000	100	NA	1	1000	50	1	1000	50	Morning	75	85	82	9	NA	8	220	NA	160	240	180	NA	NA	150	173	1.9	NA	1.6	3	NA	3.1	Telmisartan	NA	NA	Good	Yes	No	NA	NA	No
864	68	166	24.677	Yes	1-3 years	None	None	None	2	1000	50	NA	2	1000	50	2	1000	50	Morning	68	65	75	7.8	NA	7.5	155	NA	144	300	257	NA	NA	190	235	1.3	NA	1.2	3.9	NA	3.9	Telmisartan	NA	Ticagrelor	Good	Yes	No	NA	NA	No
865	75	169	26.2596	No	1-3 years	HTN	None	None	1	1000	50	NA	1	1000	50	1	1000	50	Afternoon	75	69	67	8	NA	6.4	140	NA	96	229	238	NA	NA	156	146	0.9	NA	1	4.3	NA	4.2	Telmisartan	NA	NA	Good	Yes	No	NA	NA	No
866	78	171	26.6749	Yes	< 1 years	Smoking	None	None	1	1000	50	NA	1	1000	50	1	1000	50	Morning	78	75	74	7.9	NA	7.1	275	NA	210	301	284	NA	NA	200	205	1	NA	1	4.2	NA	3.8	Telmisartan	Rosuvastatin	Clopidogrel	Fair	Yes	No	NA	NA	No
867	75	174	24.7721	No	1-3 years	Dyslipidemia	None	None	1	1000	50	NA	1	1000	50	1	1000	50	Afternoon	75	74	70	8.2	NA	6.7	140	NA	97	215	234	NA	NA	152	137	0.9	NA	0.9	4	NA	4.1	NA	Rosuvastatin	NA	Very good	Yes	No	NA	NA	No
868	68	163	25.5937	Yes	6-10 years	Dyslipidemia	None	None	1	1000	100	NA	1	1000	100	2	1000	100	Morning	68	66	64	8.5	NA	7.8	330	NA	290	300	330	NA	NA	370	370	1.3	NA	1.3	4	NA	4	Telmisartan	NA	NA	Good	Yes	No	NA	NA	No
869	75	169	26.2596	Yes	1-3 years	HTN	None	None	1	1000	50	NA	1	1000	50	1	1000	50	Morning	75	68	68	8	NA	6.6	140	NA	94	217	229	NA	NA	150	139	0.9	NA	0.9	4.4	NA	4.2	Telmisartan	NA	NA	Very good	Yes	No	NA	NA	No
870	77	163	28.9811	Yes	6-10 years	Dyslipidemia	None	None	2	1000	100	NA	2	1000	100	2	1000	100	Morning	77	75	72	8	NA	7.1	350	NA	310	310	290	NA	NA	220	210	1.3	NA	1.3	4.1	NA	4.1	Telmisartan	NA	NA	Good	Yes	No	NA	NA	No
871	75	174	24.7721	Yes	1-3 years	HTN	None	None	1	1000	50	NA	1	1000	50	1	1000	50	Afternoon	75	75	72	8.1	NA	6.5	139	NA	96	217	229	NA	NA	156	144	0.8	NA	1	4.1	NA	4	Telmisartan	NA	NA	Good	Yes	No	NA	NA	No
872	75	176	24.2123	Yes	3-6 years	Dyslipidemia	None	None	1	1000	50	NA	1	1000	50	2	1000	50	Afternoon	75	72	70	7.9	NA	6.1	149	NA	96	230	263	NA	NA	152	136	0.8	NA	0.9	4	NA	4.1	NA	Rosuvastatin	NA	Very good	Yes	No	NA	NA	No
873	76	174	25.1024	Yes	3-6 years	Smoking	None	None	1	1000	50	NA	1	1000	50	1	500	50	Morning	76	73	71	7.9	NA	6.8	189	NA	157	220	210	NA	NA	180	170	1.2	NA	0.9	6.3	NA	5.5	Telmisartan	NA	NA	Good	Yes	No	NA	NA	No
874	77	167	27.6095	No	6-10 years	Smoking, Dyslipidemia	None	None	2	1000	50	NA	2	1000	50	2	1000	50	Morning	77	76	75	8.5	NA	7.3	170	NA	125	230	200	NA	NA	170	160	1	NA	0.9	5.1	NA	5	NA	Rosuvastatin	NA	Good	Yes	No	NA	NA	No
875	75	178	23.6713	No	3-6 years	Dyslipidemia, HTN	None	None	1	1000	50	NA	1	1000	50	1	1000	50	Night	75	72	69	8	NA	6.4	144	NA	96	205	229	NA	NA	146	139	0.9	NA	0.9	4	NA	4.1	Telmisartan	Rosuvastatin	NA	Very good	Yes	No	NA	NA	No
876	75	162	28.578	No	< 1 years	None	None	None	1	1000	100	NA	1	1000	100	1	1000	100	Night	75	75	72	9	NA	8.1	150	NA	110	200	180	NA	NA	140	173	1.4	NA	1.4	3.7	NA	3.8	Telmisartan	NA	NA	Fair	No	No	NA	NA	No
877	81	161	31.2488	Yes	1-3 years	Smoking, HTN	None	None	2	1000	50	NA	1	1000	50	2	1000	100	Morning	81	85	80	8	NA	6.1	180	NA	140	220	220	NA	NA	190	190	0.1	NA	0.1	4.1	NA	4.1	NA	Atorvastatin	NA	Good	Yes	No	NA	NA	No
878	81	162	30.8642	Yes	3-6 years	Smoking, HTN	None	None	2	1000	50	NA	1	1000	50	2	1000	50	Night	81	85	80	8	NA	6.1	180	NA	140	220	220	NA	NA	190	190	0.1	NA	0.1	4.1	NA	4.1	NA	Atorvastatin	NA	NA	Yes	No	NA	NA	No
879	81	151	35.5248	No	6-10 years	HTN, Obesity	None	None	2	1000	50	NA	2	1000	50	2	1000	50	Night	81	85	86	9	NA	6.3	195	NA	172	271	265	NA	NA	269	252	0.8	NA	0.7	3.2	NA	3.1	Telmisartan	Atorvastatin	Aspirin	Good	Yes	No	NA	NA	No
880	84	172	28.3937	No	< 1 years	None	None	None	2	1000	50	NA	2	1000	50	3	500	100	Morning	84	85	84	8.8	NA	7.8	174	NA	144	208	190	NA	NA	181	170	1.5	NA	1.5	5.3	NA	5.3	NA	NA	NA	Good	Yes	No	NA	NA	No
881	60	165	22.0386	Yes	6-10 years	Dyslipidemia, HTN	None	None	2	1000	100	NA	2	1000	100	2	1000	100	Morning	60	60	60	8	NA	7.2	201	NA	126	254	340	NA	NA	124	148	1	NA	1	4.8	NA	4.6	Telmisartan	Rosuvastatin	NA	Good	Yes	No	NA	NA	No
882	76	174	25.1024	Yes	3-6 years	Smoking	None	None	1	1000	50	NA	1	1000	100	1	500	50	Morning	76	73	71	7.9	NA	6.8	189	NA	157	220	210	NA	NA	180	170	1.2	NA	0.9	6.3	NA	5.5	Telmisartan	NA	NA	Good	Yes	No	NA	NA	No
883	75	176	24.2123	Yes	1-3 years	Smoking, Dyslipidemia, HTN	None	None	1	1000	50	NA	1	1000	50	1	1000	50	Morning	75	83	80	9	NA	8.5	200	NA	160	220	180	NA	NA	160	173	1.9	NA	1.5	3.1	NA	3.1	Telmisartan	NA	NA	Good	Yes	No	NA	NA	No
884	76	174	25.1024	Yes	3-6 years	Smoking	None	None	1	1000	50	NA	1	1000	50	1	500	50	Morning	76	73	71	7.9	NA	6.8	189	NA	157	220	210	NA	NA	190	170	1.2	NA	0.9	6.3	NA	5.5	Telmisartan	NA	NA	Good	Yes	No	NA	NA	No
885	67	166	24.3141	Yes	< 1 years	Smoking, HTN	None	None	2	1000	50	NA	2	1000	100	2	1000	50	Morning	67	65	65	8.3	NA	6.2	169	NA	160	211	130	NA	NA	190	110	0.8	NA	0.8	3.6	NA	3.6	NA	NA	NA	Very good	No	No	NA	NA	No
886	75	176	24.2123	Yes	1-3 years	Smoking, Dyslipidemia, HTN	None	None	1	1000	50	NA	1	1000	50	1	1000	50	Morning	75	85	82	8.8	NA	8.2	220	NA	160	200	180	NA	NA	131	173	1.9	NA	1.6	2.8	NA	3	NA	NA	NA	Good	Yes	No	NA	NA	No
887	79	170	27.3356	Yes	1-3 years	None	None	None	2	1000	50	NA	2	1000	50	2	1000	50	Morning	79	78	75	8.2	NA	7	162	NA	120	270	250	NA	NA	200	160	1	NA	0.9	5.3	NA	5.1	NA	NA	NA	Good	Yes	No	NA	NA	No
888	91	187	26.023	No	< 1 years	Smoking	None	None	2	1000	50	NA	2	1000	50	2	1000	50	Morning	91	95	91	9	NA	8.2	184	NA	149	218	204	NA	NA	181	170	1.4	NA	1.4	5.4	NA	5.4	NA	NA	NA	Good	Yes	No	NA	NA	No
889	75	168	26.5731	No	1-3 years	None	None	None	2	1000	50	NA	2	1000	50	2	1000	50	Morning	75	75	88	9	NA	6	190	NA	90	300	260	NA	NA	130	130	1.8	NA	1.8	5.7	NA	5.7	Telmisartan	NA	NA	Very good	Yes	No	NA	NA	No
890	76	174	25.1024	Yes	3-6 years	Smoking	None	None	1	1000	50	NA	1	1000	100	1	500	50	Morning	76	73	71	7.9	NA	6.8	189	NA	157	220	210	NA	NA	180	170	1.2	NA	0.9	6.3	NA	5.5	Telmisartan	NA	NA	Good	Yes	No	NA	NA	No
891	75	166	27.2173	No	1-3 years	HTN	None	None	1	1000	50	NA	2	1000	50	2	1000	50	Afternoon	75	70	69	8.1	NA	6.6	162	NA	106	292	313	NA	NA	156	142	0.9	NA	0.8	4.2	NA	4	Telmisartan	NA	NA	Good	Yes	No	NA	NA	No
892	79	176	25.5036	Yes	3-6 years	None	None	None	1	1000	50	NA	1	500	50	1	500	50	Morning	79	75	77	8.8	NA	8.1	147	NA	140	200	190	NA	NA	180	170	1.5	NA	1	6.6	NA	6	Telmisartan	NA	NA	Good	Yes	No	NA	NA	No
893	80	166	29.0318	Yes	3-6 years	None	None	None	2	1000	50	NA	2	500	50	2	1000	50	Morning, Night	80	78	75	8.5	NA	7	130	NA	110	230	270	NA	NA	180	160	1.7	NA	1.5	5	NA	4	NA	NA	NA	Good	Yes	No	NA	NA	No
894	76	174	25.1024	Yes	3-6 years	Smoking	None	None	1	1000	50	NA	1	1000	50	1	500	50	Morning	76	73	71	7.9	NA	6.8	189	NA	157	220	210	NA	NA	180	170	1.2	NA	0.9	6.3	NA	5.5	Telmisartan	NA	NA	Good	Yes	No	NA	NA	No
895	75	170	25.9516	No	3-6 years	Dyslipidemia	None	None	1	1000	50	NA	1	1000	50	1	1000	50	Morning	75	74	72	8	NA	6.2	132	NA	88	221	235	NA	NA	158	142	0.8	NA	0.8	4.2	NA	4	NA	Atorvastatin	NA	Good	Yes	No	NA	NA	No
896	75	172	25.3515	No	1-3 years	Dyslipidemia	None	None	1	1000	50	NA	1	1000	50	1	1000	50	Afternoon	75	73	71	8	NA	6.2	146	NA	91	221	243	NA	NA	154	147	0.9	NA	1	4.1	NA	4	NA	Atorvastatin	NA	Good	Yes	No	NA	NA	No
897	72	169	25.2092	Yes	3-6 years	Smoking	None	None	1	1000	50	NA	1	1000	50	1	1000	50	Morning	72	70	68	7.5	NA	6.5	190	NA	170	220	210	NA	NA	180	170	1.1	NA	0.9	6.2	NA	5.7	Telmisartan	NA	NA	Good	Yes	No	NA	NA	No
898	60	170	20.7612	Yes	< 1 years	None	None	None	1	1000	50	NA	1	1000	50	1	1000	50	Morning	60	60	60	8.5	NA	6.5	180	NA	160	210	180	NA	NA	140	173	0.6	NA	0.5	3.1	NA	3.2	NA	NA	NA	Good	Yes	No	NA	NA	No
899	75	172	25.3515	No	< 1 years	None	None	None	1	1000	50	NA	1	1000	50	1	1000	50	Afternoon	75	72	70	8	NA	6.2	138	NA	90	220	242	NA	NA	152	140	0.9	NA	0.9	4.3	NA	4.2	NA	NA	NA	Good	Yes	No	NA	NA	No
900	77	175	25.1429	Yes	3-6 years	Smoking	None	None	1	1000	50	NA	1	1000	50	1	500	50	Morning	77	73	71	7.9	NA	6.8	189	NA	157	220	210	NA	NA	180	170	1.2	NA	0.9	6.3	NA	5.5	Telmisartan	NA	NA	Good	Yes	No	NA	NA	No
901	80	176	25.8264	Yes	3-6 years	Smoking	None	None	1	1000	50	NA	1	1000	100	1	500	50	Morning	80	73	71	7.9	NA	6.8	189	NA	157	220	210	NA	NA	180	170	1.2	NA	0.9	6.3	NA	5.5	Telmisartan	NA	NA	Good	Yes	No	NA	NA	No
902	75	166	27.2173	Yes	1-3 years	HTN	None	None	1	1000	50	NA	2	1000	50	2	1000	100	Afternoon	75	68	74	8.1	NA	6.6	162	NA	106	292	310	NA	NA	158	144	0.9	NA	0.9	4.6	NA	4.4	Losartan	NA	NA	Good	Yes	No	NA	NA	No
903	75	190	20.7756	No	< 1 years	Smoking	None	None	2	1000	50	NA	1	1000	100	1	1000	100	Afternoon	75	75	74	9	NA	8.2	178	NA	158	260	218	NA	NA	245	245	1.6	NA	1.5	5.2	NA	5	Telmisartan	NA	NA	Good	Yes	No	NA	NA	No
904	75	165	27.5482	Yes	1-3 years	None	None	None	3	1000	50	NA	2	1000	50	2	500	50	Morning	75	68	68	7.2	NA	6.9	240	NA	195	240	200	NA	NA	200	185	1.4	NA	0.9	6.6	NA	5.8	Telmisartan	NA	NA	Good	No	No	NA	NA	No
905	48	165	17.6309	Yes	3-6 years	Smoking, Dyslipidemia, HTN	None	None	3	500	100	NA	2	1000	50	1	1000	50	Morning	48	43	52	7	NA	6.1	160	NA	95	210	190	NA	NA	195	110	1.9	NA	1	6.9	NA	3.9	Telmisartan	Atorvastatin	Aspirin	Very good	Yes	No	NA	NA	No
906	75	176	24.2123	Yes	1-3 years	Dyslipidemia	None	None	2	1000	50	NA	2	1000	50	1	1000	50	Morning, Night	75	75	84	9	NA	6.1	235	NA	170	380	350	NA	NA	240	200	1.2	NA	1.2	4.7	NA	4.5	NA	Rosuvastatin	NA	Good	Yes	No	NA	NA	No
907	75	170	25.9516	No	1-3 years	Dyslipidemia	None	None	1	1000	50	NA	1	1000	50	1	1000	50	Afternoon	75	72	67	8	NA	6.2	132	NA	89	220	241	NA	NA	157	139	0.9	NA	0.8	4	NA	3.9	NA	Rosuvastatin	NA	Good	Yes	No	NA	NA	No
908	90	160	35.1562	No	1-3 years	HTN	None	None	1	1000	50	NA	1	1000	50	1	1000	50	Morning, Night	90	88	86	7	NA	6.6	140	NA	170	240	200	NA	NA	240	170	1.3	NA	1.1	5.7	NA	5.4	Telmisartan	NA	NA	Good	Yes	No	NA	NA	No
909	75	169	26.2596	Yes	3-6 years	HTN	None	None	1	1000	50	NA	1	1000	50	1	1000	50	Morning, Night	75	75	69	8.8	NA	6.6	270	NA	116	270	310	NA	NA	118	141	0.8	NA	0.7	6.5	NA	6.9	Telmisartan	Rosuvastatin	NA	Very good	Yes	No	NA	NA	No
910	80	180	24.6914	Not known	1-3 years	None	None	None	2	1000	50	NA	2	1000	50	2	1000	50	Morning	80	77	72	8.8	NA	7	140	NA	110	210	190	NA	NA	180	120	1	NA	1	5.2	NA	5.1	NA	NA	NA	Good	Yes	No	NA	NA	No
911	85	175	27.7551	No	< 1 years	Smoking	None	None	2	1000	50	NA	2	1000	50	2	1000	50	Afternoon	85	85	85	9	NA	8.5	180	NA	158	209	191	NA	NA	170	160	1.3	NA	1.3	5.4	NA	5.4	NA	NA	NA	Good	Yes	No	NA	NA	No
912	89	166	32.2979	Yes	1-3 years	Smoking, Dyslipidemia, HTN, Obesity	None	None	1	1000	100	NA	1	1000	50	2	1000	50	Morning	89	88	85	8.5	NA	7.4	250	NA	190	300	300	NA	NA	270	260	1.3	NA	1	5.2	NA	4.6	Telmisartan	Atorvastatin	NA	Good	No	No	NA	Mild (self-limiting)	No
913	83	166	30.1205	Yes	< 1 years	Smoking	None	None	2	1000	50	NA	2	500	50	1	500	50	Morning	83	85	81	8.1	NA	7.9	145	NA	140	230	200	NA	NA	220	180	1.6	NA	0.8	4.9	NA	5.6	Telmisartan	NA	NA	Very good	Yes	No	NA	NA	No
914	75	177	23.9395	No	1-3 years	HTN	None	None	1	1000	50	NA	2	1000	50	2	1000	50	Afternoon	75	72	71	8.2	NA	6.8	170	NA	109	356	370	NA	NA	159	145	1	NA	0.9	4	NA	4.1	Telmisartan	NA	NA	Very good	Yes	No	NA	NA	No
915	86	172	29.0698	No	3-6 years	Dyslipidemia, HTN, Obesity	None	None	1	1000	50	NA	2	1000	50	2	1000	50	Afternoon	86	85	81	8.6	NA	8	205	NA	132	280	266	NA	NA	240	220	1	NA	1	3.4	NA	3.8	Telmisartan	Atorvastatin	Aspirin	Very good	Yes	No	NA	NA	No
916	75	169	26.2596	Yes	1-3 years	HTN	None	None	1	1000	50	NA	1	1000	50	1	1000	50	Morning	75	75	74	9	NA	8.8	271	NA	119	261	305	NA	NA	120	140	0.8	NA	6.8	6.5	NA	6.9	Telmisartan	Atorvastatin	NA	Very good	Yes	No	NA	NA	No
917	75	175	24.4898	Yes	1-3 years	Smoking, Dyslipidemia, HTN	None	None	1	1000	50	NA	1	1000	50	1	1000	50	Morning	75	85	82	8.8	NA	8	240	NA	170	230	180	NA	NA	155	173	1.8	NA	1.5	3.1	NA	3	Telmisartan	NA	NA	Good	Yes	No	NA	NA	No
918	78	178	24.6181	Not known	3-6 years	None	None	None	2	1000	50	NA	2	1000	50	2	1000	50	Morning, Night	78	80	78	7.5	NA	6.8	200	NA	150	360	300	NA	NA	180	180	1	NA	0.9	3.9	NA	3.8	NA	NA	NA	Good	Yes	No	NA	NA	No
919	69	187	19.7318	Yes	1-3 years	Smoking	None	None	1	1000	50	NA	1	1000	50	1	1000	50	Morning	69	66	61	7.9	NA	6.8	128	NA	120	350	300	NA	NA	160	150	9	NA	7	7	NA	3	Telmisartan	Rosuvastatin	NA	Very good	Yes	No	NA	NA	No
920	80	169	28.0102	Yes	1-3 years	Smoking, HTN	None	None	1	1000	50	NA	1	1000	50	1	1000	50	Morning	80	75	68	9	NA	6.5	275	NA	120	270	310	NA	NA	119	141	0.7	NA	0.7	6.5	NA	6.9	Telmisartan	Atorvastatin	NA	Very good	Yes	No	NA	NA	No
921	87	162	33.1504	Yes	3-6 years	None	None	None	1	1000	50	NA	1	1000	50	1	1000	50	Morning	87	87	85	8	NA	6.1	190	NA	170	200	200	NA	NA	180	180	0.7	NA	0.7	4.2	NA	4.2	NA	Atorvastatin	NA	Good	Yes	No	NA	NA	No
922	74	177	23.6203	No	1-3 years	Smoking	None	None	2	1000	50	NA	2	1000	50	2	1000	50	Afternoon	74	72	70	8.2	NA	6.9	170	NA	110	356	372	NA	NA	158	146	0.9	NA	0.8	4	NA	4.1	Telmisartan	NA	NA	Very good	Yes	No	NA	NA	No
923	78	177	24.8971	No	< 1 years	Smoking, Dyslipidemia	None	None	1	1000	50	NA	1	1000	50	1	1000	50	Morning, Night	78	78	77	7.5	NA	6.6	226	NA	142	360	277	NA	NA	180	166	1	NA	0.9	3.5	NA	3.8	NA	Rosuvastatin	NA	Good	Yes	No	NA	NA	No
924	80	166	29.0318	Not known	3-6 years	HTN	None	None	1	1000	50	NA	1	1000	50	2	1000	50	Morning	80	80	78	8.6	NA	7.4	180	NA	140	250	200	NA	NA	200	180	1.1	NA	0.7	4.6	NA	4	Losartan	NA	NA	Very good	No	Yes	URTI	NA	No
925	78	168	27.6361	Yes	< 1 years	None	None	None	1	1000	50	NA	1	1000	50	1	1000	50	Morning	78	76	72	7	NA	6.3	180	NA	150	250	180	NA	NA	160	173	2.8	NA	1.6	5.8	NA	5.4	NA	NA	NA	Good	Yes	No	NA	NA	No
926	78	168	27.6361	Yes	< 1 years	None	None	None	1	1000	50	NA	1	1000	50	1	1000	50	Morning	78	76	72	7	NA	6.3	180	NA	150	250	180	NA	NA	160	173	1.2	NA	1.6	1.9	NA	1.1	NA	NA	NA	Good	Yes	No	NA	NA	No
927	75	150	33.3333	No	< 1 years	Smoking, HTN, Obesity	None	None	3	1000	50	NA	1	1000	50	1	1000	50	Morning	75	75	74	9	NA	8.5	170	NA	140	200	180	NA	NA	160	173	1.4	NA	1.4	3.6	NA	3.5	Telmisartan	Rosuvastatin	Aspirin	Fair	No	No	NA	NA	No
928	68	163	25.5937	Yes	6-10 years	Dyslipidemia	None	None	1	1000	100	NA	1	1000	100	2	1000	100	Morning	68	65	62	8.8	NA	7.8	380	NA	330	400	380	NA	NA	270	250	1.3	NA	1.3	4.3	NA	4.3	Telmisartan	NA	NA	Good	Yes	No	NA	NA	No
929	68	144	32.7932	Yes	3-6 years	None	None	None	1	1000	50	NA	1	1000	50	1	1000	50	Morning	68	68	67	8	NA	7.1	190	NA	120	220	200	NA	NA	170	160	0.9	NA	0.8	5	NA	4.9	NA	NA	NA	Good	Yes	No	NA	NA	No
930	87	166	31.5721	No	6-10 years	Dyslipidemia, HTN, Obesity	None	None	2	1000	100	NA	2	1000	100	2	1000	50	Morning	87	85	84	8.5	NA	6.9	167	NA	136	200	244	NA	NA	190	210	1.3	NA	1.4	4.7	NA	4.6	Telmisartan	Rosuvastatin	Aspirin, Clopidogrel	Good	Yes	No	NA	NA	No
931	69	163	25.9701	Yes	6-10 years	Dyslipidemia	None	None	2	1000	50	NA	1	500	50	1	500	100	Morning	69	67	65	8.3	NA	7.9	300	NA	270	350	320	NA	NA	300	288	1.2	NA	1.2	4	NA	4	Telmisartan	NA	NA	Good	Yes	No	NA	NA	No
932	75	159	29.6665	Not known	< 1 years	None	None	None	1	1000	50	NA	1	1000	50	1	1000	50	Morning	75	75	74	7.5	NA	6	180	NA	100	200	160	NA	NA	120	110	1.3	NA	1.4	5.7	NA	5.8	NA	NA	NA	Fair	Yes	No	NA	NA	No
933	75	172	25.3515	Yes	1-3 years	HTN	None	None	1	1000	50	NA	1	1000	50	1	1000	50	Afternoon	75	69	68	8.2	NA	6.3	147	NA	98	219	242	NA	NA	156	142	1	NA	0.9	4	NA	4.1	Telmisartan	NA	NA	Good	Yes	No	NA	NA	No
934	75	172	25.3515	No	1-3 years	HTN	None	None	1	1000	50	NA	1	1000	50	2	1000	50	Afternoon	75	69	74	8.2	NA	6.4	147	NA	96	230	242	NA	NA	146	134	0.8	NA	0.8	4	NA	3.9	Telmisartan	NA	NA	Good	Yes	No	NA	NA	No
935	66	162	25.1486	No	1-3 years	None	None	None	1	1000	50	NA	1	1000	50	1	1000	50	Morning	66	65	64	9	NA	7.8	152	NA	100	200	130	NA	NA	160	100	3.8	NA	3.8	4.6	NA	4.6	NA	NA	NA	Good	Yes	No	NA	NA	No
936	65	163	24.4646	Yes	6-10 years	Dyslipidemia	None	None	1	1000	50	NA	1	1000	50	2	1000	100	Morning	65	63	60	8.3	NA	7.5	310	NA	270	350	340	NA	NA	360	340	1.3	NA	1.3	4.2	NA	4.2	Telmisartan	Rosuvastatin	NA	Good	Yes	No	NA	NA	No
937	75	168	26.5731	No	1-3 years	Dyslipidemia	None	None	1	1000	50	NA	1	1000	50	1	1000	50	Afternoon	75	68	74	8.2	NA	6.6	148	NA	98	210	230	NA	NA	159	144	0.8	NA	0.8	4	NA	3.9	Losartan	Atorvastatin	NA	Good	Yes	No	NA	NA	No
938	75	168	26.5731	No	1-3 years	Dyslipidemia, HTN	None	None	1	1000	50	NA	1	1000	50	1	1000	50	Afternoon	75	69	74	8.2	NA	6.5	147	NA	94	216	238	NA	NA	144	139	0.8	NA	1	4.2	NA	4.1	Telmisartan	Rosuvastatin	NA	Good	Yes	No	NA	NA	No
939	69	163	25.9701	Yes	1-3 years	Dyslipidemia	None	None	1	1000	50	NA	1	1000	50	2	1000	50	Night	69	67	66	8.5	NA	8	197	NA	130	296	230	NA	NA	190	120	0.8	NA	0.9	3.8	NA	3.5	NA	Rosuvastatin	NA	Very good	Yes	No	NA	NA	No
940	81	162	30.8642	Not known	3-6 years	HTN, Obesity	None	None	2	1000	50	NA	2	1000	50	2	1000	50	Night	81	85	76	9	NA	6.3	195	NA	169	291	288	NA	NA	289	260	1.2	NA	1.1	3.9	NA	3.7	Telmisartan	Rosuvastatin	Aspirin	Very good	Yes	No	NA	NA	No
941	79	166	28.6689	Yes	1-3 years	None	None	None	2	1000	50	NA	2	1000	50	1	1000	50	Morning	79	80	79	8.5	NA	8	149	NA	130	210	200	NA	NA	169	160	1	NA	1	5	NA	5	Telmisartan	Atorvastatin	Clopidogrel	Good	Yes	No	NA	NA	No
942	85	161	32.7919	Yes	3-6 years	Smoking	None	None	2	1000	50	NA	2	1000	50	2	1000	50	Morning	85	88	83	9	NA	6.1	170	NA	140	230	230	NA	NA	200	200	0.7	NA	0.7	4.2	NA	4.2	NA	Atorvastatin	NA	Very good	Yes	No	NA	NA	No
943	90	166	32.6608	Yes	1-3 years	Smoking, Dyslipidemia, HTN	None	None	1	1000	50	NA	2	1000	50	1	1000	50	Morning	90	88	85	9	NA	8.4	200	NA	170	290	260	NA	NA	250	250	1.4	NA	1.1	5.2	NA	4.6	Telmisartan	Rosuvastatin	NA	Good	No	No	NA	Mild (self-limiting)	No
944	80	174	26.4236	Yes	3-6 years	Smoking, Dyslipidemia	None	None	2	1000	50	NA	2	1000	50	1	1000	50	Morning	80	78	75	8.5	NA	7	260	NA	160	300	250	NA	NA	250	180	0.7	NA	0.7	4.2	NA	4	NA	Atorvastatin	NA	Good	Yes	No	NA	NA	No
945	64	163	24.0882	Yes	6-10 years	Dyslipidemia	None	None	1	1000	50	NA	1	1000	50	2	1000	100	Morning	64	62	60	8.3	NA	7.7	300	NA	270	330	310	NA	NA	310	290	1.3	NA	1.3	4	NA	4	Telmisartan	NA	NA	Good	Yes	No	NA	NA	No
946	75	168	26.5731	No	1-3 years	Dyslipidemia, HTN	None	None	1	1000	50	NA	2	1000	50	2	1000	50	Night	75	70	68	8.4	NA	6.5	162	NA	98	251	292	NA	NA	152	152	0.9	NA	0.8	4	NA	4	Telmisartan	Atorvastatin	NA	Good	Yes	No	NA	NA	No
947	68	163	25.5937	Yes	6-10 years	Dyslipidemia	None	None	2	1000	100	NA	2	500	100	2	1000	100	Afternoon	68	64	60	8.3	NA	7.3	300	NA	260	350	320	NA	NA	300	173	1.3	NA	1.3	4.3	NA	4.3	Telmisartan	NA	NA	Good	Yes	No	NA	NA	No
948	75	165	27.5482	Yes	3-6 years	None	None	None	2	1000	100	NA	1	1000	50	1	1000	50	Morning	75	72	70	7	NA	6	150	NA	95	280	260	NA	NA	200	150	1.2	NA	1	4.3	NA	4.1	NA	Rosuvastatin	NA	Very good	Yes	No	NA	NA	No
949	68	163	25.5937	Yes	3-6 years	Dyslipidemia	None	None	1	1000	100	NA	1	1000	100	2	1000	100	Morning	68	66	64	8.3	NA	7.4	330	NA	290	350	330	NA	NA	350	320	1.3	NA	1.3	4	NA	4	Telmisartan	NA	NA	Good	Yes	No	NA	NA	No
950	60	163	22.5827	Yes	6-10 years	Dyslipidemia	None	None	1	1000	100	NA	1	1000	100	1	1000	100	Morning	60	59	57	8.1	NA	7.3	300	NA	220	330	310	NA	NA	240	220	1.4	NA	1.4	3.9	NA	3.9	Telmisartan	NA	NA	Good	Yes	No	NA	NA	No
951	75	168	26.5731	No	1-3 years	None	None	None	2	1000	50	NA	1	1000	50	1	1000	50	Morning	75	75	84	9	NA	6	190	NA	90	360	260	NA	NA	170	150	1.5	NA	1.4	5.4	NA	5.4	Telmisartan	NA	NA	Very good	Yes	No	NA	NA	No
952	75	168	26.5731	No	1-3 years	Dyslipidemia	None	None	1	1000	50	NA	2	1000	50	2	1000	50	Night	75	70	68	8.4	NA	6.5	141	NA	94	252	290	NA	NA	153	144	1	NA	0.9	4	NA	4.1	NA	Atorvastatin	NA	Good	Yes	No	NA	NA	No
953	73	164	27.1416	Not known	< 1 years	Obesity	None	None	3	500	100	NA	1	1000	50	3	500	100	Afternoon	73	72	71	7.3	NA	6.9	153	NA	100	280	240	NA	NA	220	190	1.3	NA	1.1	5.1	NA	4.4	NA	NA	NA	Very good	Yes	No	NA	NA	No
954	95	160	37.1094	Not known	3-6 years	HTN, Obesity	None	None	1	1000	50	NA	1	1000	50	1	1000	50	Night	95	90	92	9	NA	6.3	215	NA	190	316	270	NA	NA	289	262	0.9	NA	0.8	3.7	NA	3.6	Telmisartan	Atorvastatin	Aspirin	Good	Yes	No	NA	NA	No
955	75	165	27.5482	Not known	1-3 years	None	None	None	2	1000	50	NA	2	1000	50	2	1000	50	Morning	75	72	70	8.5	NA	6.4	240	NA	125	360	320	NA	NA	180	160	1.3	NA	1.3	5.4	NA	5.2	Telmisartan	Atorvastatin	Aspirin	Very good	Yes	No	NA	NA	No
956	91	166	33.0237	Yes	1-3 years	Smoking, Dyslipidemia, HTN	None	None	1	1000	50	NA	1	1000	50	1	1000	50	Morning	91	90	92	8.5	NA	7.5	250	NA	190	300	300	NA	NA	270	220	1.4	NA	1	5.2	NA	4.6	Telmisartan	NA	NA	Good	No	No	NA	Mild (self-limiting)	No
957	80	172	27.0416	Yes	3-6 years	None	None	None	2	1000	50	NA	2	1000	50	2	1000	50	Morning	80	75	72	9	NA	7	170	NA	118	300	270	NA	NA	170	150	1.1	NA	1.1	5.3	NA	5.1	NA	NA	NA	Good	Yes	No	NA	NA	No
958	68	181	20.7564	Yes	1-3 years	None	None	None	1	1000	50	NA	1	1000	50	1	1000	50	Morning	68	65	64	7.6	NA	7	170	NA	100	225	220	NA	NA	200	208	1	NA	0.9	4.5	NA	5	Telmisartan	NA	NA	Very good	Yes	No	NA	NA	No
959	68	181	20.7564	Yes	1-3 years	None	None	None	1	1000	50	NA	1	1000	50	1	1000	50	Morning	68	65	64	7.9	NA	7.6	170	NA	100	225	223	NA	NA	200	211	4	NA	0.1	7.5	NA	8	Telmisartan	NA	NA	Very good	Yes	No	NA	NA	No
960	81	165	29.7521	Yes	3-6 years	Dyslipidemia	None	None	1	1000	100	NA	1	1000	100	1	500	50	Morning	81	85	78	7.2	NA	6	163	NA	160	210	227	NA	NA	200	189	1.7	NA	1.5	6.2	NA	6	Telmisartan	Rosuvastatin	Aspirin	Very good	Yes	No	NA	NA	No
961	75	161	28.9341	Not known	< 1 years	Smoking	None	None	2	1000	50	NA	2	1000	50	2	1000	50	Morning	75	75	74	8.5	NA	6.4	160	NA	120	230	210	NA	NA	140	140	2.1	NA	2.2	5.7	NA	6	NA	NA	NA	Very good	Yes	No	NA	NA	No
962	74	165	27.1809	Not known	< 1 years	None	None	None	1	1000	100	NA	1	1000	50	3	500	100	Afternoon	74	73	71	7.3	NA	6.9	153	NA	100	280	240	NA	NA	210	190	1.3	NA	1.1	5.1	NA	4.4	NA	NA	NA	Very good	Yes	No	NA	NA	No
963	66	163	24.841	Yes	6-10 years	Dyslipidemia	None	None	1	1000	100	NA	1	1000	100	2	1000	100	Morning	66	64	62	8.2	NA	7.5	330	NA	280	380	370	NA	NA	270	250	1.3	NA	1.3	4.2	NA	4.2	Telmisartan	NA	NA	Good	Yes	No	NA	NA	No
964	50	163	18.8189	No	< 1 years	None	None	None	1	1000	50	NA	1	1000	50	1	1000	50	Morning, Night	50	49	51	8.6	NA	7.5	170	NA	120	260	240	NA	NA	160	110	7.8	NA	7.3	3.5	NA	3.5	NA	NA	NA	Very good	Yes	No	NA	NA	No
965	70	164	26.0262	Yes	1-3 years	None	None	None	2	1000	50	NA	2	1000	50	2	1000	50	Morning	70	68	65	8.8	NA	6.9	172	NA	110	220	190	NA	NA	220	170	1	NA	1	5.2	NA	5.1	NA	NA	NA	Good	Yes	No	NA	NA	No
966	86	161	33.1777	Yes	1-3 years	Smoking, HTN	None	None	2	1000	50	NA	1	1000	50	2	1000	50	Morning	86	85	82	9	NA	6.1	170	NA	130	220	210	NA	NA	190	190	0.9	NA	0.9	3.8	NA	3.8	NA	Atorvastatin	NA	Good	Yes	No	NA	NA	No
967	86	162	32.7694	Yes	3-6 years	Smoking, HTN	None	None	2	1000	50	NA	1	1000	50	2	1000	50	Night	86	85	82	9	NA	6.1	170	NA	180	220	220	NA	NA	190	190	1	NA	1	3.8	NA	3.8	NA	Atorvastatin	NA	Good	Yes	No	NA	NA	No
968	75	197	19.3254	Yes	1-3 years	Smoking	None	None	2	1000	50	NA	2	1000	50	1	1000	50	Morning	75	70	70	8.5	NA	7.8	260	NA	170	300	350	NA	NA	190	280	1.1	NA	1	1	NA	1	Telmisartan	Rosuvastatin	NA	Good	Yes	No	NA	NA	No
969	63	155	26.2227	No	1-3 years	None	None	None	1	1000	50	NA	1	1000	50	1	1000	50	Morning	63	60	61	8.3	NA	7	135	NA	90	200	220	NA	NA	130	110	1	NA	1.2	3.2	NA	3	Telmisartan	NA	NA	Good	Yes	No	NA	NA	No
970	70	169	24.5089	No	< 1 years	Smoking	None	None	2	1000	100	NA	1	1000	100	2	1000	100	Morning	70	65	63	7.5	NA	6.4	140	NA	110	220	180	NA	NA	180	155	1.9	NA	1.2	6.5	NA	4.2	NA	NA	NA	Very good	No	No	NA	NA	No
971	68	171	23.255	Yes	3-6 years	Smoking	None	None	1	1000	50	NA	1	1000	50	1	1000	50	Morning	68	61	62	8	NA	7.8	310	NA	276	342	270	NA	NA	200	210	4.5	NA	2.1	4	NA	3.5	Telmisartan	Rosuvastatin	Aspirin	Good	Yes	No	NA	NA	No
972	86	162	32.7694	Yes	3-6 years	Smoking, HTN	None	None	2	1000	50	NA	1	1000	50	2	1000	50	Night	86	85	82	9	NA	6.1	170	NA	180	220	220	NA	NA	190	190	1	NA	1	3.8	NA	3.8	NA	Atorvastatin	NA	Good	Yes	No	NA	NA	No
973	76	161	29.3199	Yes	1-3 years	Smoking	None	None	1	1000	100	NA	1	1000	50	2	500	50	Morning	76	76	75	7.5	NA	7	135	NA	100	250	200	NA	NA	150	148	1	NA	0.7	5	NA	4	Telmisartan	NA	NA	Very good	Yes	No	NA	NA	No
974	66	170	22.8374	Yes	6-10 years	Dyslipidemia	None	None	2	1000	100	NA	2	1000	50	2	1000	50	Morning, Night	66	64	66	8	NA	7.1	186	NA	130	201	292	NA	NA	149	181	0.8	NA	0.6	4.7	NA	4.2	NA	Atorvastatin	NA	Good	Yes	No	NA	NA	No
975	78	178	24.6181	Yes	< 1 years	Dyslipidemia	None	None	2	1000	50	NA	2	1000	50	2	1000	50	Morning, Night	78	78	76	7.5	NA	6.5	291	NA	190	360	292	NA	NA	180	181	1	NA	0.9	3.9	NA	3.9	Telmisartan	NA	NA	Good	Yes	No	NA	NA	No
976	85	179	26.5285	Yes	6-10 years	Dyslipidemia	None	None	2	1000	50	NA	2	1000	50	2	1000	50	Afternoon	85	85	85	7.2	NA	6.5	200	NA	160	360	285	NA	NA	190	190	1.2	NA	1.1	4.5	NA	4	NA	Rosuvastatin	NA	Good	Yes	No	NA	NA	No
977	75	162	28.578	Yes	1-3 years	Dyslipidemia, HTN	None	None	2	1000	100	NA	1	1000	50	1	1000	50	Morning	75	68	74	8.5	NA	8.3	200	NA	160	220	180	NA	NA	170	173	1.8	NA	1.6	3.4	NA	3.2	Telmisartan	NA	NA	Good	Yes	No	NA	NA	No
978	75	172	25.3515	No	1-3 years	HTN	None	None	1	1000	50	NA	1	1000	50	1	1000	50	Afternoon	75	70	74	7.9	NA	6.1	132	NA	90	216	231	NA	NA	148	134	0.9	NA	0.8	4	NA	4.1	Telmisartan	NA	NA	Good	Yes	No	NA	NA	No
979	75	172	25.3515	No	1-3 years	HTN	None	None	1	1000	50	NA	1	1000	50	1	1000	50	Night	75	73	72	7.9	NA	6	132	NA	89	219	236	NA	NA	154	142	0.8	NA	0.8	4.4	NA	4.3	Telmisartan	NA	NA	Very good	Yes	No	NA	NA	No
980	78	168	27.6361	Yes	1-3 years	Dyslipidemia	None	None	3	500	100	NA	1	1000	50	3	500	100	Afternoon	78	75	74	7.2	NA	6.8	150	NA	110	300	250	NA	NA	280	200	1.2	NA	1.1	5	NA	4.5	Telmisartan	Rosuvastatin	NA	Good	Yes	No	NA	NA	No
981	80	180	24.6914	Yes	1-3 years	Smoking	None	None	2	1000	100	NA	2	1000	50	2	1000	50	Morning, Night	80	82	80	7.6	NA	6.7	180	NA	150	360	320	NA	NA	180	210	1.3	NA	1	3.8	NA	3.6	NA	NA	NA	Good	Yes	No	NA	NA	No
982	75	169	26.2596	Yes	3-6 years	Smoking, Dyslipidemia, HTN	None	None	2	1000	50	NA	2	500	50	2	500	50	Morning, Night	75	74	73	8	NA	6.5	140	NA	110	220	270	NA	NA	170	190	1.8	NA	1.5	4	NA	5	Telmisartan	Rosuvastatin	Aspirin	Very good	Yes	No	NA	NA	No
983	75	169	26.2596	Yes	3-6 years	Smoking, Dyslipidemia, HTN	None	None	2	1000	50	NA	2	500	50	2	500	50	Morning, Night	75	74	73	8	NA	6.5	140	NA	110	220	270	NA	NA	170	190	1.8	NA	1.5	4	NA	5	Telmisartan	Rosuvastatin	Aspirin	Very good	Yes	No	NA	NA	No
984	75	169	26.2596	Yes	3-6 years	Smoking, Dyslipidemia	None	None	2	1000	50	NA	2	500	50	2	500	50	Morning, Night	75	74	70	8	NA	6.5	140	NA	110	220	270	NA	NA	170	190	1.8	NA	1.5	4	NA	5	NA	NA	NA	Good	Yes	No	NA	NA	No
985	75	169	26.2596	Yes	3-6 years	Smoking, Dyslipidemia, HTN	None	None	2	1000	50	NA	2	500	50	2	500	50	Morning, Night	75	74	73	8	NA	6.5	140	NA	110	220	270	NA	NA	170	190	1.8	NA	1.5	4	NA	5	Telmisartan	Rosuvastatin	Aspirin	Very good	Yes	No	NA	NA	No
986	75	164	27.8852	No	1-3 years	None	None	None	1	1000	50	NA	2	1000	50	2	1000	50	Afternoon	75	66	74	8.4	NA	6.2	148	NA	90	250	282	NA	NA	136	120	0.9	NA	0.9	4	NA	4.2	NA	NA	NA	Very good	Yes	No	NA	NA	No
987	75	161	28.9341	Yes	3-6 years	Smoking, Dyslipidemia, HTN	None	None	2	1000	50	NA	2	500	50	2	500	50	Morning	75	74	73	8	NA	6.5	140	NA	110	220	270	NA	NA	170	190	1.7	NA	1.7	4	NA	5	Telmisartan	Rosuvastatin	Aspirin	Very good	Yes	No	NA	NA	No
988	75	161	28.9341	Yes	3-6 years	Smoking, Dyslipidemia, HTN	None	None	2	1000	50	NA	2	500	50	3	500	100	Night	75	75	74	8.5	NA	7	140	NA	110	200	230	NA	NA	160	150	1.7	NA	1.7	4	NA	3	Telmisartan	NA	NA	Good	Yes	No	NA	NA	No
989	90	169	31.5115	Yes	3-6 years	Smoking, Dyslipidemia, HTN	None	None	2	1000	50	NA	2	500	50	2	500	100	Morning, Night	90	89	87	8.5	NA	7	140	NA	110	200	230	NA	NA	160	150	1.7	NA	1.5	4	NA	3	Telmisartan	NA	NA	Good	Yes	No	NA	NA	No
990	90	169	31.5115	Yes	3-6 years	Smoking, Dyslipidemia, HTN	None	None	2	1000	50	NA	2	500	50	2	500	50	Morning, Night	90	89	87	8.5	NA	7	140	NA	110	200	230	NA	NA	160	150	1.7	NA	1.5	4	NA	3	Telmisartan	NA	NA	Good	Yes	No	NA	NA	No
991	90	169	31.5115	Yes	1-3 years	Smoking	None	None	2	1000	50	NA	2	500	50	2	500	50	Morning	90	89	86	8.5	NA	7	140	NA	110	200	230	NA	NA	160	150	1.7	NA	1.5	4	NA	3	NA	NA	NA	Good	Yes	No	NA	NA	No
992	90	169	31.5115	Yes	3-6 years	Smoking, Dyslipidemia, HTN	None	None	2	1000	50	NA	2	500	50	2	500	50	Morning, Night	90	89	87	8.5	NA	7	140	NA	110	200	230	NA	NA	160	150	1.7	NA	1.5	4	NA	3	Telmisartan	NA	NA	Good	Yes	No	NA	NA	No
993	75	164	27.8852	Yes	< 1 years	None	None	None	1	1000	50	NA	1	1000	50	1	1000	50	Night	75	72	70	8.4	NA	6.4	134	NA	96	219	248	NA	NA	156	149	0.8	NA	1	4	NA	4.1	NA	NA	NA	Good	Yes	No	NA	NA	No
994	76	169	26.6097	Yes	3-6 years	Dyslipidemia, HTN	None	None	2	1000	50	NA	2	500	50	2	500	50	Morning, Night	76	75	74	8.5	NA	7	140	NA	100	200	280	NA	NA	150	180	1.5	NA	1.4	6	NA	5	Telmisartan	Rosuvastatin	Aspirin	Very good	Yes	No	NA	NA	No
995	75	166	27.2173	Yes	< 1 years	None	None	None	4	1000	100	NA	1	500	50	3	500	100	Night	75	75	74	7.8	NA	6.9	140	NA	126	380	340	NA	NA	270	210	4.2	NA	4	2.8	NA	2.7	NA	NA	NA	Good	Yes	No	NA	NA	No
996	56	163	21.0772	Yes	1-3 years	None	None	None	1	1000	50	NA	1	1000	50	1	1000	50	Morning, Night	56	57	54	8.3	NA	8	150	NA	140	270	230	NA	NA	270	220	7.4	NA	7.2	3.2	NA	3	Telmisartan	NA	NA	Good	No	No	NA	NA	No
997	72	163	27.0993	Yes	1-3 years	HTN	None	None	2	1000	50	NA	2	1000	50	2	1000	50	Night	72	70	67	9	NA	6.3	210	NA	170	295	270	NA	NA	230	280	0.8	NA	0.7	3.5	NA	3.5	Telmisartan	Atorvastatin	Aspirin	Good	No	No	NA	NA	No
998	70	145	33.2937	Yes	6-10 years	Dyslipidemia, HTN, Obesity	None	None	2	1000	50	NA	2	1000	50	2	1000	50	Afternoon	70	68	67	9	NA	7.7	330	NA	200	380	360	NA	NA	290	230	1	NA	0.8	4.6	NA	4	Telmisartan	Rosuvastatin	NA	Good	Yes	No	NA	NA	No
999	75	166	27.2173	No	1-3 years	Smoking, Dyslipidemia	None	None	2	1000	50	NA	2	500	50	2	500	50	Morning, Night	75	73	70	8.5	NA	6.5	140	NA	110	220	240	NA	NA	170	190	1.8	NA	1.5	4	NA	5	NA	NA	NA	Good	Yes	No	NA	NA	No
1000	80	170	27.6817	No	1-3 years	None	None	None	2	1000	50	NA	2	1000	50	2	1000	50	Morning	80	77	73	8.2	NA	6.7	160	NA	110	200	170	NA	NA	156	132	1.1	NA	1	5.2	NA	5	NA	NA	NA	Good	Yes	No	NA	NA	No
1001	78	168	27.6361	Yes	1-3 years	Smoking, Dyslipidemia, HTN, Obesity	None	None	3	500	100	NA	1	1000	50	3	500	100	Afternoon	78	77	76	7.2	NA	6.8	150	NA	110	300	250	NA	NA	280	200	1.2	NA	1.1	5	NA	4.5	Telmisartan	Rosuvastatin	NA	Good	Yes	No	NA	NA	No
1002	80	170	27.6817	No	1-3 years	Dyslipidemia	None	None	1	1000	50	NA	2	1000	50	2	1000	50	Night	80	76	74	8.3	NA	6.8	138	NA	97	256	282	NA	NA	142	138	0.8	NA	0.8	4.3	NA	4.3	Telmisartan	Rosuvastatin	NA	Good	Yes	No	NA	NA	No
1003	75	170	25.9516	No	1-3 years	Dyslipidemia, HTN	None	None	1	1000	50	NA	2	1000	50	2	1000	50	Night	75	76	75	8.3	NA	6.7	138	NA	97	250	271	NA	NA	146	140	0.9	NA	0.9	4.1	NA	4	Telmisartan	Rosuvastatin	NA	Very good	Yes	No	NA	NA	No
1004	64	168	22.6757	Yes	1-3 years	None	None	None	1	1000	50	NA	1	1000	50	1	1000	50	Morning	64	65	66	8.8	NA	7.5	170	NA	145	220	230	NA	NA	180	190	1.3	NA	0.8	6	NA	5.4	Telmisartan	NA	NA	Good	Yes	No	NA	NA	No
1005	75	175	24.4898	Yes	1-3 years	Smoking, HTN	None	None	1	1000	50	NA	1	1000	50	1	1000	50	Morning	75	82	80	8.8	NA	8	200	NA	160	230	180	NA	NA	160	173	1.9	NA	1.5	3.1	NA	3.2	Telmisartan	NA	NA	Good	Yes	No	NA	NA	No
1006	93	161	35.8782	Yes	3-6 years	HTN	None	None	1	1000	50	NA	2	1000	50	1	1000	50	Morning	93	92	91	9	NA	6.1	170	NA	140	210	210	NA	NA	190	190	0.7	NA	0.7	4.6	NA	4.6	NA	Atorvastatin	NA	Good	Yes	No	NA	NA	No
1007	82	160	32.0312	No	1-3 years	None	None	None	1	1000	50	NA	1	1000	50	1	1000	50	Morning, Night	82	85	79	7	NA	6.6	200	NA	175	260	200	NA	NA	240	170	1.4	NA	1.2	5.6	NA	5.1	NA	NA	NA	Good	Yes	No	NA	NA	No
1008	58	163	21.83	Yes	6-10 years	Dyslipidemia	None	None	2	1000	50	NA	2	500	50	2	500	100	Morning	58	57	55	8.1	NA	7.7	290	NA	255	310	290	NA	NA	300	288	1.3	NA	1.3	4.3	NA	4.3	Telmisartan	NA	NA	Good	Yes	No	NA	NA	No
1009	75	168	26.5731	No	1-3 years	HTN	None	None	1	1000	50	NA	1	1000	50	1	1000	50	Night	75	69	74	8.3	NA	6.4	132	NA	89	206	221	NA	NA	149	136	1	NA	1	4.6	NA	4.4	Telmisartan	NA	Aspirin	Good	Yes	No	NA	NA	No
1010	76	165	27.9155	Not known	1-3 years	HTN	None	None	3	500	100	NA	1	1000	50	3	500	100	Afternoon	76	75	73	8	NA	7.5	160	NA	120	300	250	NA	NA	270	200	1.2	NA	1.1	5	NA	4.5	Telmisartan	NA	NA	Good	Yes	No	NA	NA	No
1011	64	169	22.4082	No	1-3 years	Smoking	None	None	1	1000	100	NA	1	1000	100	1	1000	100	Morning, Night	64	60	58	7	NA	6.8	150	NA	120	220	190	NA	NA	180	170	1.8	NA	1	5.2	NA	3.2	NA	NA	NA	Very good	No	No	NA	NA	No
1012	63	163	23.7118	No	1-3 years	None	None	None	1	1000	50	NA	1	1000	50	1	1000	50	Morning, Night	63	65	65	9	NA	8.7	200	NA	130	370	360	NA	NA	230	180	8	NA	7.7	3.5	NA	3.4	Telmisartan	NA	NA	Good	Yes	No	NA	NA	No
1013	75	156	30.8185	Yes	1-3 years	Dyslipidemia, Obesity	None	None	2	1000	50	NA	2	1000	50	1	1000	50	Morning, Night	75	75	84	9	NA	6.1	235	NA	170	380	350	NA	NA	340	200	1.2	NA	1.2	4.7	NA	4.5	NA	Rosuvastatin	NA	Good	Yes	No	NA	NA	Yes
1014	75	168	26.5731	No	1-3 years	HTN	None	None	1	1000	50	NA	1	1000	50	1	1000	50	Night	75	71	70	8.3	NA	6.3	130	NA	90	212	219	NA	NA	148	140	0.9	NA	0.9	4	NA	4.1	Telmisartan	NA	NA	Very good	Yes	No	NA	NA	No
1015	68	166	24.677	Yes	< 1 years	HTN	None	None	1	1000	50	NA	1	1000	50	1	1000	50	Morning	68	68	65	8.5	NA	7.5	200	NA	150	300	300	NA	NA	210	200	0.9	NA	0.8	4.4	NA	4	Telmisartan	NA	NA	Good	No	No	NA	Mild (self-limiting)	No
1016	86	166	31.2092	Yes	1-3 years	Smoking, HTN	None	None	1	1000	100	NA	1	1000	50	3	500	100	Morning	86	85	80	8	NA	7.5	180	NA	140	250	260	NA	NA	190	180	0.9	NA	0.7	4.6	NA	4.2	Telmisartan	NA	NA	Good	No	No	NA	Mild (self-limiting)	No
1017	78	166	28.306	Yes	3-6 years	HTN	None	None	1	1000	50	NA	1	1000	50	1	1000	50	Morning	78	78	76	8	NA	7.1	250	NA	190	400	390	NA	NA	300	250	0.9	NA	0.7	4.4	NA	3.9	Losartan	NA	NA	Very good	No	Yes	URTI	Severe (requires withdrawal)	No
1018	79	166	28.6689	Not known	1-3 years	HTN	None	None	3	500	100	NA	1	1000	50	3	500	100	Afternoon	79	78	77	8	NA	7.5	160	NA	120	300	250	NA	NA	270	200	1.2	NA	1.1	5	NA	4.5	Telmisartan	NA	NA	Good	Yes	No	NA	NA	No
1019	90	169	31.5115	Yes	3-6 years	Dyslipidemia, HTN	None	None	2	1000	50	NA	2	500	50	2	500	50	Morning, Night	90	89	87	8.5	NA	7	140	NA	110	220	260	NA	NA	160	180	1.5	NA	1.4	6	NA	5	Telmisartan	Atorvastatin	Aspirin	Very good	Yes	No	NA	NA	No
1020	68	166	24.677	Yes	3-6 years	Smoking, Dyslipidemia	None	None	2	1000	50	NA	2	500	50	2	1000	50	Morning, Night	68	68	66	8	NA	6.5	148	NA	100	220	240	NA	NA	180	190	1.5	NA	1.4	6	NA	5	NA	NA	NA	Good	No	No	NA	NA	No
1021	68	163	25.5937	Yes	6-10 years	None	None	None	1	1000	100	NA	1	1000	100	2	1000	100	Morning	68	66	64	8.3	NA	7.6	300	NA	260	350	340	NA	NA	320	300	1.3	NA	1.3	4.3	NA	4.3	Telmisartan	NA	NA	Good	Yes	No	NA	NA	No
1022	78	168	27.6361	Yes	3-6 years	None	None	None	1	1000	50	NA	1	1000	50	1	1000	50	Morning	78	76	74	8.8	NA	8.4	170	NA	144	222	230	NA	NA	180	190	1.3	NA	0.8	6	NA	5.4	Telmisartan	NA	NA	Good	Yes	No	NA	NA	No
1023	71	168	25.1559	Not known	< 1 years	None	None	None	3	500	100	NA	1	1000	50	3	500	100	Morning	71	69	68	7.9	NA	7	160	NA	110	270	230	NA	NA	230	190	1.3	NA	1.1	5.1	NA	4.6	NA	NA	NA	Good	Yes	No	NA	NA	No
1024	72	169	25.2092	Yes	1-3 years	Smoking, Dyslipidemia, HTN	None	None	2	500	50	NA	2	500	50	2	500	50	Morning, Night	72	71	70	8	NA	6.5	140	NA	105	210	300	NA	NA	140	180	1.4	NA	1.3	6	NA	5	Telmisartan	Atorvastatin	NA	Very good	Yes	No	NA	NA	No
1025	75	170	25.9516	Yes	3-6 years	Smoking, HTN	None	None	1	1000	50	NA	1	1000	50	1	1000	50	Morning	75	73	72	8.5	NA	7	240	NA	170	320	300	NA	NA	280	190	1	NA	0.9	4.5	NA	4.1	Telmisartan	NA	NA	Good	Yes	No	NA	NA	No
1026	67	165	24.6097	No	< 1 years	None	None	None	3	500	100	NA	1	1000	50	3	500	100	Afternoon	67	66	65	7.5	NA	7	169	NA	100	290	240	NA	NA	230	180	1.3	NA	1.2	5.9	NA	5	NA	NA	NA	Good	Yes	No	NA	NA	No
1027	88	172	29.7458	No	1-3 years	None	None	None	2	1000	50	NA	2	1000	50	2	1000	50	Morning	88	86	83	9	NA	8.1	184	NA	125	270	240	NA	NA	140	120	0.9	NA	0.9	5.3	NA	5.1	NA	NA	NA	Good	Yes	No	NA	NA	No
1028	88	172	29.7458	No	1-3 years	None	None	None	2	1000	50	NA	2	1000	50	2	1000	50	Afternoon	88	88	88	9	NA	8.3	184	NA	165	225	215	NA	NA	160	140	1.6	NA	1.6	5.7	NA	5.7	NA	NA	NA	Good	Yes	No	NA	NA	No
1029	68	169	23.8087	Yes	6-10 years	Dyslipidemia, HTN	None	None	2	1000	50	NA	2	500	50	2	500	50	Morning, Night	68	67	66	8	NA	6.5	140	NA	100	220	240	NA	NA	180	190	1.5	NA	1.4	6	NA	5	Telmisartan	Rosuvastatin	Aspirin	Very good	Yes	No	NA	NA	No
1030	68	169	23.8087	Yes	6-10 years	Dyslipidemia, HTN	None	None	2	1000	50	NA	2	500	50	2	500	50	Morning, Night	68	67	66	8	NA	6.5	140	NA	100	220	240	NA	NA	180	190	1.5	NA	1.4	6	NA	5	Telmisartan	Rosuvastatin	Aspirin	Very good	Yes	No	NA	NA	No
1031	68	169	23.8087	Yes	6-10 years	Dyslipidemia, HTN	None	None	2	1000	50	NA	2	500	50	2	500	50	Morning	68	67	66	8	NA	6.5	140	NA	100	220	240	NA	NA	180	190	1.5	NA	1.4	6	NA	5	NA	NA	NA	Good	Yes	No	NA	NA	No
1032	68	169	23.8087	Yes	6-10 years	Dyslipidemia, HTN	None	None	2	1000	50	NA	2	500	50	2	500	50	Morning, Night	68	67	66	8	NA	6.5	140	NA	100	220	240	NA	NA	180	190	1.5	NA	1.4	6	NA	5	Telmisartan	Rosuvastatin	Aspirin	Very good	Yes	No	NA	NA	No
1033	60	170	20.7612	Yes	< 1 years	None	None	None	1	1000	50	NA	1	1000	50	1	1000	50	Morning, Night	60	60	60	8.5	NA	6.5	190	NA	160	210	180	NA	NA	155	173	0.6	NA	0.5	3.1	NA	3.2	NA	NA	NA	Good	Yes	No	NA	NA	No
1034	70	157	28.3987	No	3-6 years	HTN	None	None	2	1000	50	NA	2	1000	50	2	1000	50	Night	70	68	65	9	NA	6.3	212	NA	195	309	289	NA	NA	250	200	6.9	NA	6.8	3.6	NA	3.4	Telmisartan	Rosuvastatin	Aspirin	Good	Yes	No	NA	NA	No
1035	80	166	29.0318	Yes	< 1 years	HTN	None	None	1	1000	50	NA	1	1000	50	1	1000	50	Morning	80	76	70	8.5	NA	7.4	200	NA	150	300	290	NA	NA	200	220	1.4	NA	1	4.9	NA	3	Telmisartan	NA	NA	Good	No	No	NA	NA	No
1036	75	162	28.578	Yes	1-3 years	Smoking, HTN	None	None	3	1000	50	NA	2	1000	50	0.5	500	50	Morning	75	65	74	7.5	NA	7.1	190	NA	165	210	200	NA	NA	200	180	1.3	NA	0.9	6.4	NA	5.5	Telmisartan	NA	NA	Very good	No	No	NA	NA	No
1037	75	155	31.2175	Yes	1-3 years	HTN	None	None	1	1000	50	NA	1	1000	50	1	1000	50	Morning	75	75	68	9	NA	6.9	252	NA	120	250	300	NA	NA	119	139	0.7	NA	0.8	6.5	NA	6.9	Telmisartan	Rosuvastatin	NA	Very good	Yes	No	NA	NA	No
1038	75	169	26.2596	Yes	1-3 years	Smoking, HTN	None	None	2	1000	50	NA	2	1000	50	1	1000	50	Morning	75	70	70	8.5	NA	7.8	200	NA	170	300	350	NA	NA	190	280	1.1	NA	1	1.1	NA	1.1	Telmisartan	Rosuvastatin	NA	Good	Yes	No	NA	NA	No
1039	90	166	32.6608	Yes	1-3 years	Smoking, Dyslipidemia, HTN	None	None	1	1000	50	NA	1	1000	50	1	1000	50	Morning	90	86	80	9	NA	7.4	240	NA	180	350	330	NA	NA	250	240	1.1	NA	1	4.9	NA	4.6	Telmisartan	NA	NA	Good	No	No	NA	Mild (self-limiting)	No
1040	76	169	26.6097	Yes	3-6 years	Dyslipidemia, HTN	None	None	2	1000	50	NA	2	500	50	2	500	50	Morning, Night	76	75	74	8.5	NA	7	140	NA	100	200	260	NA	NA	150	170	1.5	NA	1.4	6	NA	5	Telmisartan	Atorvastatin	Aspirin	Good	Yes	No	NA	NA	No
1041	70	168	24.8016	Yes	3-6 years	HTN	None	None	1	1000	50	NA	1	1000	50	1	1000	50	Morning	70	70	69	8	NA	7.3	190	NA	115	280	200	NA	NA	200	160	0.8	NA	0.8	4.8	NA	4.8	Telmisartan	NA	NA	Very good	Yes	No	NA	NA	No
1042	75	168	26.5731	No	< 1 years	Smoking, HTN, Obesity	None	None	2	1000	100	NA	1	1000	50	1	1000	50	Morning	75	75	74	9	NA	7.8	200	NA	160	200	180	NA	NA	100	173	1.3	NA	1.6	3.5	NA	3.5	Telmisartan	NA	NA	Fair	No	No	NA	NA	No
1043	74	166	26.8544	Yes	1-3 years	HTN	None	None	1	1000	100	NA	2	1000	50	2	1000	50	Morning	74	72	70	8.5	NA	8	190	NA	160	250	240	NA	NA	200	190	0.9	NA	0.9	3.9	NA	3.9	Telmisartan	NA	NA	Good	No	No	NA	Mild (self-limiting)	No
1044	92	171	31.4627	Yes	1-3 years	Smoking	None	None	2	1000	50	NA	2	1000	50	2	1000	50	Morning	92	90	88	8.8	NA	8.1	350	NA	300	300	278	NA	NA	250	250	9	NA	4	8	NA	4	NA	Rosuvastatin	NA	Very good	Yes	No	NA	NA	No
1045	75	176	24.2123	Yes	1-3 years	HTN	None	None	1	1000	50	NA	1	1000	50	2	1000	50	Morning	75	66	74	8.4	NA	6.4	146	NA	99	224	251	NA	NA	159	140	0.9	NA	0.8	4	NA	3.8	Telmisartan	NA	NA	Good	Yes	No	NA	NA	No
1046	75	176	24.2123	No	1-3 years	HTN	None	None	1	1000	50	NA	1	1000	50	1	1000	50	Morning	75	68	74	7.8	NA	6.1	138	NA	90	214	231	NA	NA	158	146	0.8	NA	0.8	4	NA	4.2	Telmisartan	NA	NA	Very good	Yes	No	NA	NA	No
1047	75	162	28.578	No	< 1 years	None	None	None	3	1000	50	NA	0.5	500	50	3	500	100	Night	75	75	74	7.2	NA	6.9	140	NA	115	280	275	NA	NA	210	190	4.5	NA	4.3	6.2	NA	5.3	NA	NA	NA	Good	Yes	No	NA	NA	No
1048	54	168	19.1327	Yes	3-6 years	Smoking	None	None	1	1000	50	NA	1	1000	50	1	1000	50	Morning	54	55	56	9	NA	8.6	170	NA	145	220	230	NA	NA	180	190	1.3	NA	0.8	6	NA	5.4	Telmisartan	NA	NA	Good	Yes	No	NA	NA	No
1049	68	166	24.677	No	1-3 years	None	None	None	1	1000	50	NA	1	1000	50	1	1000	50	Morning	68	65	65	9	NA	8.2	145	NA	110	210	130	NA	NA	160	100	3.6	NA	3.6	4.6	NA	4.2	NA	NA	NA	Good	Yes	No	NA	NA	No
1050	80	165	29.3848	No	3-6 years	Smoking	None	None	1	1000	50	NA	1	1000	50	1	1000	50	Morning	80	76	68	7	NA	6.5	180	NA	140	220	180	NA	NA	180	190	1	NA	1	2.5	NA	3	Telmisartan	Atorvastatin	Aspirin	Very good	Yes	No	NA	NA	No
1051	80	170	27.6817	No	< 1 years	None	None	None	2	1000	50	NA	2	1000	50	2	1000	50	Morning	80	77	75	8.1	NA	7	160	NA	110	260	240	NA	NA	167	143	1	NA	0.9	5.3	NA	5.1	NA	NA	NA	Good	Yes	No	NA	NA	No
1052	92	160	35.9375	Yes	1-3 years	None	None	None	2	1000	50	NA	2	1000	50	2	1000	50	Morning, Night	92	90	88	7	NA	6.8	220	NA	175	270	200	NA	NA	170	170	1.3	NA	1.1	5.3	NA	4.9	NA	NA	NA	Good	Yes	No	NA	NA	No
1053	56	160	21.875	No	1-3 years	None	None	None	1	1000	50	NA	1	1000	50	1	1000	50	Morning	56	54	52	9	NA	8.2	140	NA	100	200	130	NA	NA	160	100	3.6	NA	3.6	5	NA	4.6	NA	NA	NA	Good	Yes	No	NA	NA	No
1054	75	170	25.9516	No	1-3 years	HTN	None	None	1	1000	50	NA	2	1000	50	2	1000	50	Night	75	70	69	7.2	NA	6.2	144	NA	96	206	234	NA	NA	144	132	1	NA	0.8	4.4	NA	4.2	Telmisartan	NA	NA	Good	Yes	No	NA	NA	No
1055	75	170	25.9516	Yes	1-3 years	HTN	None	None	1	1000	50	NA	2	1000	50	2	1000	50	Afternoon	75	74	72	8.4	NA	6.2	140	NA	92	217	234	NA	NA	154	146	0.8	NA	0.8	4	NA	4.1	Telmisartan	NA	NA	Good	Yes	No	NA	NA	No
1056	83	183	24.7843	Yes	3-6 years	Dyslipidemia	None	None	2	1000	50	NA	2	1000	50	2	1000	50	Morning, Night	83	85	81	8.3	NA	7.2	286	NA	171	360	349	NA	NA	180	191	1	NA	9	3.9	NA	3.9	NA	Rosuvastatin	NA	Good	Yes	No	NA	NA	No
1057	80	166	29.0318	No	< 1 years	None	None	None	1	1000	50	NA	1	1000	50	1	1000	50	Morning	80	77	74	8.5	NA	7	170	NA	110	250	200	NA	NA	200	160	1	NA	1	5.3	NA	5.1	NA	NA	NA	Good	Yes	No	NA	NA	No
1058	78	167	27.968	No	3-6 years	Smoking, HTN	None	None	1	1000	50	NA	1	1000	50	1	1000	50	Morning	78	77	76	9	NA	7.5	250	NA	165	350	320	NA	NA	220	200	0.9	NA	0.8	4.5	NA	4	Telmisartan	NA	NA	Good	Yes	No	NA	NA	No
1059	75	174	24.7721	Yes	1-3 years	Smoking, HTN	None	None	1	1000	50	NA	1	1000	50	1	1000	50	Morning, Night	75	77	76	7.9	NA	6.4	230	NA	180	280	260	NA	NA	190	175	1.2	NA	1.1	4	NA	4.2	Losartan	NA	NA	Very good	Yes	No	NA	NA	No
1060	95	165	28.17	Not known	6-10 years	HTN	None	None	1	1000	50	NA	1	1000	50	1	1000	50	Night	95	95	65	8.1	NA	7	150	NA	100	270	260	NA	NA	200	119	1.3	NA	1.2	5.6	NA	5.7	Telmisartan	NA	Aspirin	Very good	Yes	No	NA	NA	No
1061	70	161	27.0051	Yes	6-10 years	HTN	None	None	1	1000	50	NA	1	1000	50	1	1000	50	Night	70	68	65	8.1	NA	7	150	NA	100	270	260	NA	NA	200	119	1.3	NA	1.2	5.6	NA	5.4	Telmisartan	NA	Aspirin	Very good	Yes	No	NA	NA	No
1062	84	166	30.4834	Yes	6-10 years	Dyslipidemia, Obesity	None	None	1	1000	100	NA	1	1000	50	1	1000	50	Morning	84	85	86	8.6	NA	8.1	186	NA	162	200	290	NA	NA	190	221	2	NA	1.8	4.7	NA	4.8	NA	Rosuvastatin	Aspirin	Good	Yes	No	NA	NA	No
1063	75	154	31.6242	No	1-3 years	None	None	None	2	1000	50	NA	2	1000	50	2	1000	50	Morning	75	75	73	7.4	NA	7	180	NA	150	200	160	NA	NA	180	120	1.1	NA	1	4.9	NA	4.7	NA	NA	NA	Very good	Yes	No	NA	NA	No
1064	68	169	23.8087	Yes	3-6 years	Dyslipidemia	None	None	2	1000	50	NA	2	1000	50	2	1000	50	Morning	68	70	68	8	NA	6.8	250	NA	170	360	300	NA	NA	190	220	1.1	NA	0.8	4.8	NA	4	Telmisartan	Rosuvastatin	NA	Very good	Yes	No	NA	NA	No
1065	88	164	32.7186	No	1-3 years	Obesity	None	None	1	1000	50	NA	1	1000	50	1	1000	50	Morning	88	85	82	9	NA	8	158	NA	110	220	130	NA	NA	170	100	3.9	NA	3.8	4.9	NA	4.7	NA	NA	NA	Good	Yes	No	NA	NA	No
1066	63	163	23.7118	Yes	6-10 years	Dyslipidemia	None	None	1	1000	100	NA	1	1000	100	2	500	100	Morning	63	60	58	8.3	NA	7.8	280	NA	240	350	330	NA	NA	260	260	1.3	NA	1.3	4.3	NA	4.3	Telmisartan	NA	NA	Good	Yes	No	NA	NA	No
1067	75	168	26.5731	Yes	1-3 years	Dyslipidemia	None	None	2	1000	50	NA	2	1000	50	1	1000	50	Morning, Night	75	75	74	7.9	NA	6.8	210	NA	130	230	210	NA	NA	170	140	0.9	NA	1	4.7	NA	4.6	NA	Atorvastatin	NA	Good	Yes	No	NA	NA	No
1068	68	164	25.2826	No	< 1 years	None	None	None	3	500	100	NA	1	1000	50	3	500	100	Afternoon	68	66	65	7.5	NA	7	169	NA	100	290	240	NA	NA	230	180	1.3	NA	1.2	5.9	NA	5	NA	NA	NA	Good	Yes	No	NA	NA	No
1069	70	169	24.5089	No	3-6 years	Smoking	None	None	1	1000	50	NA	1	1000	50	1	1000	50	Morning	70	68	65	7.5	NA	6.4	140	NA	115	210	190	NA	NA	180	170	1.7	NA	1	5.8	NA	3.2	NA	NA	NA	Very good	No	No	NA	NA	No
1070	75	172	25.3515	Yes	1-3 years	None	None	None	2	1000	50	NA	2	1000	50	2	1000	50	Afternoon	75	80	76	8.5	NA	6.2	200	NA	100	320	300	NA	NA	160	110	1.6	NA	1.5	5.5	NA	5.5	Telmisartan	NA	NA	Good	Yes	No	NA	NA	No
1071	76	169	26.6097	Yes	3-6 years	Dyslipidemia, HTN	None	None	2	1000	50	NA	2	500	50	2	500	50	Morning, Night	76	75	74	8.5	NA	7	140	NA	100	200	260	NA	NA	160	190	1.4	NA	1.3	5	NA	5	Telmisartan	Rosuvastatin	Aspirin	Very good	Yes	No	NA	NA	No
1072	75	172	25.3515	No	< 1 years	Smoking, Dyslipidemia, HTN	None	None	1	1000	50	NA	1	1000	50	1	1000	50	Afternoon	75	69	68	8.4	NA	6.9	156	NA	97	312	318	NA	NA	137	143	0.9	NA	0.9	4	NA	4.1	Telmisartan	Rosuvastatin	NA	Very good	Yes	No	NA	NA	No
1073	62	162	23.6244	Not known	1-3 years	None	None	None	1	1000	50	NA	1	1000	50	1	1000	50	Morning	62	65	59	8.8	NA	7.8	149	NA	102	210	130	NA	NA	165	100	3.8	NA	3.7	4.6	NA	4.5	NA	NA	NA	Good	Yes	No	NA	NA	No
1074	75	173	25.0593	Yes	< 1 years	Smoking, Dyslipidemia, HTN	None	None	1	1000	50	NA	1	1000	50	1	1000	50	Morning	75	82	78	9	NA	8	210	NA	160	240	180	NA	NA	160	173	1.9	NA	1.5	2.8	NA	3.1	Telmisartan	NA	NA	Good	Yes	No	NA	NA	No
1075	75	179	23.4075	No	3-6 years	None	None	None	1	1000	50	NA	1	1000	50	1	1000	50	Night	75	75	87	7.6	NA	6.9	160	NA	130	210	180	NA	NA	180	140	1.2	NA	1	4.4	NA	4.2	NA	NA	NA	Very good	Yes	No	NA	NA	No
1076	75	165	27.5482	Yes	1-3 years	Smoking	None	None	3	500	50	NA	2	1000	50	2	1000	50	Morning	75	67	74	7	NA	6.9	220	NA	180	200	190	NA	NA	180	170	1.4	NA	1.1	5.6	NA	5.1	NA	Atorvastatin	NA	Good	No	No	NA	NA	No
1077	89	161	34.3351	Yes	1-3 years	None	None	None	1	1000	50	NA	1	1000	50	2	1000	100	Morning	89	89	87	8	NA	6.1	170	NA	130	210	210	NA	NA	180	180	0.8	NA	0.8	3.6	NA	3.6	NA	Atorvastatin	NA	Good	Yes	No	NA	NA	No
1078	72	168	25.5102	No	1-3 years	HTN	None	None	2	1000	50	NA	2	1000	50	2	1000	50	Morning, Night	72	72	70	7.2	NA	7	170	NA	150	220	200	NA	NA	220	200	1	NA	0.9	3.5	NA	3.6	Telmisartan	NA	NA	Very good	Yes	No	NA	NA	No
1079	75	176	24.2123	Yes	1-3 years	Smoking	None	None	1	1000	50	NA	1	1000	100	2	1000	50	Afternoon	75	80	78	8.6	NA	7.4	180	NA	140	260	235	NA	NA	260	170	1.2	NA	1.1	4	NA	4.1	Telmisartan	NA	NA	Good	Yes	No	NA	NA	No
1080	75	168	26.5731	Yes	1-3 years	None	None	None	1	1000	50	NA	1	1000	50	1	1000	50	Morning	75	73	73	8	NA	6.5	180	NA	100	200	180	NA	NA	130	120	1.3	NA	1.4	5.2	NA	5.3	NA	Atorvastatin	NA	Good	Yes	No	NA	NA	No
1081	84	165	30.854	No	< 1 years	None	None	None	1	1000	50	NA	1	1000	50	1	1000	50	Morning	84	85	78	7.5	NA	6.5	200	NA	160	240	200	NA	NA	140	100	1	NA	1	2.5	NA	3.5	Telmisartan	NA	NA	Good	Yes	No	NA	NA	No
1082	65	145	30.9156	Yes	3-6 years	None	None	None	2	1000	50	NA	1	1000	50	1	1000	50	Morning	65	64	63	7.9	NA	6.8	180	NA	110	250	200	NA	NA	180	150	0.8	NA	0.8	4.5	NA	4.3	NA	NA	NA	Very good	Yes	No	NA	NA	No
1083	68	163	25.5937	Yes	6-10 years	Dyslipidemia	None	None	1	1000	100	NA	1	500	100	1	1000	100	Morning	68	66	64	7.9	NA	7.2	270	NA	230	310	290	NA	NA	200	360	1.3	NA	1.3	4.2	NA	4.2	Telmisartan	NA	NA	Good	Yes	No	NA	NA	No
1084	70	172	23.6614	No	< 1 years	Smoking, Dyslipidemia	None	None	1	1000	50	NA	1	1000	50	1	1000	50	Afternoon	70	68	66	8.4	NA	7	156	NA	98	312	318	NA	NA	138	140	0.8	NA	0.8	4	NA	4.1	Telmisartan	Atorvastatin	NA	Good	Yes	No	NA	NA	No
1085	79	160	30.8594	Yes	< 1 years	None	None	None	1	1000	50	NA	1	1000	50	1	1000	50	Morning	79	75	70	8.2	NA	7.2	170	NA	95	400	300	NA	NA	200	130	6.5	NA	4.5	6.2	NA	4.5	Telmisartan	NA	NA	Very good	Yes	No	NA	NA	No
1086	79	170	27.3356	Not known	< 1 years	None	None	None	2	1000	50	NA	2	1000	50	2	1000	50	Morning	79	76	71	8.4	NA	7	170	NA	100	200	170	NA	NA	200	165	1	NA	1	5.2	NA	5.1	NA	NA	NA	Good	Yes	No	NA	NA	No
1087	89	166	32.2979	Yes	3-6 years	HTN, Obesity	None	None	1	1000	50	NA	1	1000	50	1	500	50	Morning	89	88	86	8.2	NA	7.9	149	NA	138	200	210	NA	NA	190	172	1.6	NA	1.5	4.2	NA	4.3	Telmisartan	NA	NA	Good	Yes	No	NA	NA	No
1088	68	168	24.093	Yes	< 1 years	None	None	None	1	1000	50	NA	1	1000	50	1	1000	50	Morning	68	65	63	7	NA	6.5	180	NA	140	230	180	NA	NA	150	173	5.6	NA	5.2	5.6	NA	5.2	NA	NA	NA	Good	Yes	No	NA	NA	No
1089	68	168	24.093	Yes	< 1 years	None	None	None	1	1000	50	NA	1	1000	50	1	1000	50	Morning	68	65	63	7	NA	6.5	180	NA	140	230	180	NA	NA	180	173	1.9	NA	1.7	5.8	NA	5.2	NA	NA	NA	Good	Yes	No	NA	NA	No
1090	70	169	24.5089	No	< 1 years	None	None	None	3	500	100	NA	1	1000	50	3	500	100	Afternoon	70	69	68	7.9	NA	7.6	160	NA	110	270	230	NA	NA	230	190	1.3	NA	1.1	5.1	NA	4.6	NA	NA	NA	Good	Yes	No	NA	NA	No
1091	75	185	21.9138	Yes	3-6 years	Smoking	None	None	1	1000	50	NA	1	1000	50	1	1000	50	Morning	75	75	87	8.8	NA	8.1	279	NA	203	300	340	NA	NA	190	305	1.1	NA	1	1	NA	1	Telmisartan	Rosuvastatin	NA	Good	Yes	No	NA	NA	No
1092	75	160	29.2969	Yes	1-3 years	None	None	None	2	1000	100	NA	2	1000	50	2	1000	50	Morning	75	71	69	7.2	NA	6.8	153	NA	100	280	240	NA	NA	220	185	1.3	NA	1	5	NA	4	Telmisartan	Rosuvastatin	NA	Very good	Yes	No	NA	NA	No
1093	75	156	30.8185	Yes	1-3 years	None	None	None	1	1000	50	NA	1	1000	50	1	1000	50	Morning	75	67	74	8.5	NA	6.2	180	NA	100	350	320	NA	NA	170	150	1.8	NA	1.5	4.7	NA	2.9	Telmisartan	NA	NA	Good	Yes	No	NA	NA	No
1094	80	171	27.3588	No	< 1 years	None	None	None	2	1000	50	NA	2	1000	50	2	1000	50	Morning	80	74	73	7.9	NA	6.6	154	NA	108	240	200	NA	NA	230	170	1	NA	1	5.3	NA	5.1	NA	NA	NA	Good	Yes	No	NA	NA	No
1095	82	161	31.6346	Yes	1-3 years	Smoking, HTN	None	None	2	1000	50	NA	2	1000	50	2	1000	50	Morning	82	85	86	8	NA	6.1	180	NA	150	220	220	NA	NA	200	200	0.8	NA	0.8	3.8	NA	3.8	NA	Atorvastatin	NA	Good	Yes	No	NA	NA	No
1096	71	179	22.1591	No	< 1 years	None	None	None	1	1000	50	NA	1	1000	50	1	1000	50	Morning	71	68	67	8.8	NA	8.1	278	NA	231	279	264	NA	NA	210	201	1.9	NA	1.5	4.1	NA	3.8	Telmisartan	Rosuvastatin	Aspirin	Very good	Yes	No	NA	NA	No
1097	60	148	27.3923	No	1-3 years	HTN	None	None	1	1000	50	NA	1	1000	50	1	1000	50	Night	60	57	56	8.8	NA	6.3	218	NA	190	298	290	NA	NA	251	245	0.9	NA	0.8	3.6	NA	3.5	Losartan	Rosuvastatin	Aspirin	Good	No	No	NA	NA	No
1098	68	163	25.5937	Yes	6-10 years	HTN	None	None	1	1000	50	NA	1	1000	50	1	500	100	Morning	68	66	64	9	NA	7.7	210	NA	140	280	260	NA	NA	270	250	1.2	NA	1.2	4.4	NA	4.4	Telmisartan	Rosuvastatin	NA	Good	Yes	No	NA	NA	No
1099	82	170	28.3737	No	< 1 years	None	None	None	2	1000	50	NA	2	1000	50	2	1000	50	Morning	82	85	76	8.5	NA	7.1	170	NA	124	270	250	NA	NA	250	160	0.9	NA	0.9	5.1	NA	5	NA	NA	NA	Good	Yes	No	NA	NA	No
1100	75	166	27.2173	Yes	3-6 years	Smoking	None	None	1	1500	50	NA	2	1000	50	1	1000	50	Morning	75	80	78	9	NA	6.5	200	NA	120	280	250	NA	NA	148	110	1.3	NA	1.3	3.9	NA	3.8	NA	NA	NA	Very good	Yes	No	NA	NA	No
1101	75	169	26.2596	Yes	1-3 years	Smoking, HTN	None	None	1	1000	50	NA	1	1000	50	1	1000	50	Morning	75	75	68	9	NA	6.7	286	NA	130	280	302	NA	NA	121	145	0.8	NA	0.7	6.5	NA	6.5	Telmisartan	Atorvastatin	NA	Very good	Yes	No	NA	NA	No
1102	80	156	32.8731	Yes	1-3 years	None	None	None	1	1000	50	NA	1	1000	50	1	1000	50	Morning, Night	80	75	74	7	NA	5	280	NA	200	350	140	NA	NA	200	250	8	NA	6	7	NA	5	NA	NA	NA	Very good	Yes	No	NA	NA	No
1103	69	166	25.0399	No	1-3 years	Smoking, HTN	None	None	2	1000	50	NA	2	1000	50	2	1000	50	Morning	69	65	66	8.3	NA	6.7	140	NA	110	270	180	NA	NA	170	140	1	NA	1.1	3	NA	3.2	Telmisartan	NA	Aspirin	Good	Yes	No	NA	NA	Yes
1104	70	172	23.6614	Yes	3-6 years	Smoking, HTN	None	None	1	1000	50	NA	1	1000	50	1	1000	50	Morning	70	70	69	8	NA	7.2	180	NA	119	325	291	NA	NA	252	192	0.8	NA	0.8	5.2	NA	5.1	Telmisartan	NA	NA	Good	Yes	No	NA	NA	No
1105	75	160	29.2969	Yes	1-3 years	Dyslipidemia	None	None	2	1000	100	NA	2	1000	50	2	1000	50	Morning, Night	75	73	71	7.3	NA	6.8	153	NA	100	280	240	NA	NA	220	190	1.3	NA	1.1	5.1	NA	4.4	NA	Atorvastatin	NA	Very good	Yes	No	NA	NA	No
1106	80	169	28.0102	Yes	3-6 years	Dyslipidemia	None	None	2	1000	50	NA	2	500	50	2	500	50	Morning, Night	80	79	78	8.5	NA	7	140	NA	110	220	250	NA	NA	160	180	1.7	NA	1.4	4	NA	5	NA	NA	NA	Good	Yes	No	NA	NA	No
1107	73	163	27.4756	Yes	6-10 years	Dyslipidemia	None	None	1	1000	50	NA	1	1000	50	2	1000	100	Morning	73	70	68	8.3	NA	7.5	310	NA	280	350	340	NA	NA	290	280	1.2	NA	1.2	4	NA	4	Telmisartan	NA	NA	Good	Yes	No	NA	NA	No
1108	56	160	21.875	No	1-3 years	None	None	None	1	1000	50	NA	1	1000	50	1	1000	50	Morning	56	55	53	8.8	NA	8	130	NA	100	200	130	NA	NA	120	100	3.8	NA	3.6	5	NA	4.6	NA	NA	NA	Good	Yes	No	NA	NA	No
1109	68	148	31.0446	Yes	3-6 years	Dyslipidemia	None	None	2	1000	50	NA	2	1000	50	2	1000	50	Night	68	67	66	8.5	NA	7	240	NA	175	370	340	NA	NA	220	190	0.8	NA	0.4	5.1	NA	4.9	NA	Atorvastatin	NA	Good	Yes	No	NA	NA	No
1110	91	165	33.4252	Yes	1-3 years	Smoking	None	None	1	1000	50	NA	1	1000	50	1	1000	50	Morning	91	90	88	8	NA	7	180	NA	140	220	180	NA	NA	180	190	2.2	NA	2	4	NA	3	Telmisartan	Rosuvastatin	Aspirin	Very good	Yes	No	NA	NA	No
1111	75	179	23.4075	No	< 1 years	Smoking, Dyslipidemia	None	None	1	1000	50	NA	1	1000	50	1	1000	50	Morning	75	75	72	8.1	NA	6	154	NA	97	207	225	NA	NA	154	137	0.8	NA	1	4.1	NA	3.9	NA	Rosuvastatin	NA	Very good	Yes	No	NA	NA	No
1112	75	162	28.578	Yes	1-3 years	None	None	None	1	1000	50	NA	1	1000	50	1	1000	50	Morning	75	80	78	8.8	NA	7	190	NA	120	290	270	NA	NA	180	150	1.3	NA	1.3	5.2	NA	5.2	NA	NA	NA	Very good	Yes	No	NA	NA	No
1113	70	163	26.3465	Yes	6-10 years	HTN	None	None	1	1000	50	NA	1	500	50	1	1000	100	Morning	70	68	66	8.2	NA	7.2	190	NA	175	280	260	NA	NA	300	290	1.3	NA	1.2	4.2	NA	4.2	Telmisartan	NA	NA	Good	Yes	No	NA	NA	No
1114	75	179	23.4075	No	1-3 years	Dyslipidemia	None	None	1	1000	50	NA	2	1000	50	2	1000	50	Morning	75	76	72	8.4	NA	6.3	162	NA	98	220	242	NA	NA	158	141	1	NA	0.9	4.4	NA	4.2	Telmisartan	Atorvastatin	NA	Very good	Yes	No	NA	NA	No
1115	75	166	27.2173	Not known	1-3 years	Smoking	None	None	1	1000	50	NA	1	1000	50	1	1000	50	Morning	75	82	78	9	NA	6.3	180	NA	100	250	250	NA	NA	150	135	1.3	NA	1.3	5.6	NA	5.6	Telmisartan	NA	NA	Very good	Yes	No	NA	NA	No
1116	75	172	25.3515	Yes	1-3 years	Smoking	None	None	2	1000	50	NA	2	1000	50	2	1000	50	Afternoon	75	75	74	8.5	NA	6.2	200	NA	100	320	300	NA	NA	120	120	1.6	NA	1.5	5.5	NA	5.5	Telmisartan	NA	NA	Good	Yes	No	NA	NA	No
1117	80	170	27.6817	Yes	< 1 years	None	None	None	1	1000	50	NA	1	1000	50	1	1000	50	Morning	80	75	70	8.5	NA	7.2	130	NA	110	390	350	NA	NA	300	290	8.5	NA	7.5	7.2	NA	6.5	Telmisartan	NA	NA	Very good	Yes	No	NA	NA	No
1118	85	170	29.4118	Yes	< 1 years	None	None	None	1	1000	50	NA	1	1000	50	1	1000	50	Morning	85	85	86	8.8	NA	6.9	140	NA	80	300	290	NA	NA	290	250	8.5	NA	6.9	7.6	NA	6.5	Telmisartan	NA	NA	Very good	Yes	No	NA	NA	No
1119	75	160	29.2969	Yes	1-3 years	None	None	None	1	1000	100	NA	1	1000	100	3	500	100	Morning	75	72	78	9	NA	8.2	166	NA	109	203	210	NA	NA	180	100	1.2	NA	4.5	1	NA	3.5	Losartan	NA	NA	Very good	Yes	No	NA	NA	No
1120	85	168	30.1162	Yes	< 1 years	HTN	None	None	2	1000	50	NA	1	1000	50	1	1000	50	Morning	85	85	76	7	NA	6.2	200	NA	160	350	180	NA	NA	280	173	1.9	NA	1.7	6.2	NA	6	Telmisartan	NA	NA	Good	Yes	No	NA	NA	No
1121	85	168	30.1162	Yes	< 1 years	HTN	None	None	2	1000	50	NA	2	1000	50	2	1000	50	Morning	85	85	76	7	NA	6.2	200	NA	160	350	180	NA	NA	180	173	1.9	NA	1.8	5.6	NA	5.2	Telmisartan	NA	NA	Good	Yes	No	NA	NA	No
1122	85	168	30.1162	Yes	< 1 years	None	None	None	2	1000	50	NA	2	1000	50	2	1000	50	Morning	85	85	76	7	NA	6.2	200	NA	160	350	180	NA	NA	150	173	2.2	NA	1.8	6	NA	5.6	Telmisartan	NA	NA	NA	Yes	No	NA	NA	No
1123	75	178	23.6713	Yes	1-3 years	Smoking	None	None	2	1000	50	NA	2	1000	50	2	1000	50	Morning	75	68	74	8.8	NA	7	270	NA	119	251	302	NA	NA	121	141	0.8	NA	0.8	6.5	NA	6.9	Telmisartan	Atorvastatin	NA	Very good	Yes	No	NA	NA	No
1124	65	165	23.8751	Yes	3-6 years	None	None	None	1	1000	50	NA	1	1000	50	1	1000	50	Morning, Night	65	68	65	8	NA	6.8	200	NA	160	360	270	NA	NA	180	200	1.3	NA	1.2	4	NA	3.8	NA	NA	NA	Good	Yes	No	NA	NA	No
1125	75	169	26.2596	No	1-3 years	Dyslipidemia, HTN	None	None	1	1000	50	NA	1	1000	50	1	1000	50	Morning	75	75	74	7.9	NA	7.2	235	NA	182	300	335	NA	NA	190	290	1	NA	1	1	NA	1	Telmisartan	Atorvastatin	NA	Good	Yes	No	NA	NA	No
1126	78	160	30.4687	Yes	< 1 years	None	None	None	1	1000	50	NA	1	500	50	0.5	500	50	Morning	78	74	70	8.3	NA	8.1	160	NA	140	260	230	NA	NA	220	160	1.8	NA	0.7	3.9	NA	6.9	NA	NA	NA	Very good	Yes	No	NA	NA	No
1127	71	166	25.7657	Yes	3-6 years	HTN	None	None	2	1000	50	NA	2	1000	50	2	1000	50	Morning	71	70	70	8.3	NA	6.7	133	NA	105	335	230	NA	NA	199	163	1.2	NA	1.1	4	NA	4.1	Telmisartan	NA	NA	Good	Yes	No	NA	NA	No
1128	68	146	31.9009	Yes	3-6 years	None	None	None	1	1000	50	NA	1	1000	50	1	1000	50	Morning	68	67	66	8.4	NA	7.2	220	NA	165	300	280	NA	NA	260	190	0.8	NA	0.8	3.8	NA	3.7	NA	NA	NA	Good	Yes	No	NA	NA	No
1129	75	180	23.1481	Yes	1-3 years	Smoking	None	None	1	1000	50	NA	1	1000	50	1	1000	50	Afternoon	75	80	78	8.6	NA	7.4	180	NA	140	260	235	NA	NA	200	170	1.2	NA	1.1	4	NA	4.1	Telmisartan	NA	NA	Good	Yes	No	NA	NA	No
1130	80	171	27.3588	Yes	< 1 years	None	None	None	1	1000	50	NA	1	1000	50	1	1000	50	Morning	80	75	72	7.8	NA	6.4	154	NA	115	200	190	NA	NA	189	140	0.9	NA	0.9	5.1	NA	5.1	NA	NA	NA	Good	Yes	No	NA	NA	No
1131	75	172	25.3515	Yes	1-3 years	Smoking, HTN	None	None	1	1000	50	NA	1	1000	50	1	1000	50	Morning	75	69	74	8.4	NA	7.8	213	NA	187	300	317	NA	NA	190	290	1	NA	1	1	NA	1	Losartan	Atorvastatin	NA	Good	Yes	No	NA	NA	No
1132	90	164	33.4622	Yes	1-3 years	None	None	None	1	500	100	NA	1	1000	50	1	1000	50	Morning, Night	90	87	86	7.2	NA	6.6	127	NA	80	270	240	NA	NA	200	185	1.3	NA	1	5.1	NA	4.5	Telmisartan	NA	NA	Very good	Yes	No	NA	NA	No
1133	75	172	25.3515	Yes	1-3 years	Smoking	None	None	1	1000	50	NA	1	1000	50	3	500	100	Morning	75	75	74	9	NA	6.4	190	NA	110	330	320	NA	NA	150	130	1.4	NA	1.3	5.4	NA	5.4	Telmisartan	NA	NA	Very good	Yes	No	NA	NA	No
1134	52	155	21.6441	No	1-3 years	None	None	None	1	1000	50	NA	1	1000	50	1	1000	50	Morning	52	52	51	9	NA	6.9	180	NA	130	300	280	NA	NA	250	155	1.8	NA	1.6	3.3	NA	3.2	Telmisartan	NA	NA	Very good	Yes	No	NA	NA	Yes
1135	75	162	28.578	No	3-6 years	Dyslipidemia, HTN	None	None	2	1000	50	NA	2	1000	50	1	1000	50	Morning	75	75	85	8.5	NA	7.9	210	NA	185	300	320	NA	NA	190	289	1	NA	1	1	NA	1	Telmisartan	Rosuvastatin	NA	Good	Yes	No	NA	NA	No
1136	70	165	25.7117	Yes	1-3 years	None	None	None	1	1000	100	NA	1	1000	50	1	1000	50	Morning, Night	70	69	66	7.2	NA	6.5	150	NA	110	300	250	NA	NA	230	200	1.2	NA	1.1	5	NA	4.5	NA	NA	NA	Good	Yes	No	NA	NA	No
1137	76	163	28.6048	No	1-3 years	Dyslipidemia	None	None	0.5	1000	100	NA	1	500	50	1	500	50	Morning	76	72	70	8.5	NA	6.5	320	NA	200	400	200	NA	NA	180	160	1	NA	1.1	0.9	NA	1	NA	Atorvastatin	Aspirin	Very good	Yes	No	NA	NA	No
1138	63	163	23.7118	Yes	1-3 years	None	None	None	1	1000	50	NA	1	1000	50	1	1000	50	Morning, Night	63	61	60	8.3	NA	7	135	NA	100	250	210	NA	NA	200	220	1.8	NA	1.7	3.3	NA	3.8	NA	NA	NA	Very good	Yes	No	NA	NA	No
1139	86	159	34.0176	Yes	3-6 years	None	None	None	1	500	100	NA	1	1000	50	1	1000	50	Morning	86	85	80	7	NA	6	135	NA	80	265	240	NA	NA	200	180	1.2	NA	1.1	4.4	NA	4.2	Telmisartan	NA	NA	Very good	Yes	No	NA	NA	No
1140	80	169	28.0102	Yes	1-3 years	Dyslipidemia, HTN	None	None	2	1000	50	NA	2	500	50	2	500	50	Morning, Night	80	79	78	8	NA	6.5	140	NA	100	210	290	NA	NA	160	190	1.6	NA	1.3	6	NA	5	Telmisartan	Atorvastatin	Aspirin	Good	Yes	No	NA	NA	No
1141	86	170	29.7578	Yes	3-6 years	Smoking, Dyslipidemia, HTN	None	None	2	1000	50	NA	2	1000	50	1	1000	50	Morning	86	85	83	9	NA	7.5	270	NA	170	380	350	NA	NA	250	200	0.7	NA	0.7	6	NA	4.5	Telmisartan	Atorvastatin	NA	Good	Yes	No	NA	NA	No
1142	78	165	28.6501	Yes	< 1 years	None	None	None	1	1000	50	NA	1	1000	50	1	1000	50	Morning	78	70	74	7.9	NA	6.9	130	NA	110	200	250	NA	NA	260	230	8.5	NA	6.9	7.5	NA	6.5	Telmisartan	NA	NA	Very good	Yes	No	NA	NA	No
1143	84	169	29.4107	Yes	1-3 years	None	None	None	1	1000	50	NA	1	1000	50	1	1000	50	Morning	84	85	78	7.5	NA	6.2	200	NA	160	240	160	NA	NA	140	140	1	NA	1	2.5	NA	3.5	Telmisartan	Rosuvastatin	Clopidogrel	Very good	Yes	No	NA	NA	No
1144	80	165	29.3848	Yes	< 1 years	None	None	None	1	1000	50	NA	1	1000	50	1	1000	50	Morning	80	75	74	7.8	NA	6.8	180	NA	140	200	160	NA	NA	100	100	1	NA	1	3.6	NA	4	Telmisartan	NA	NA	Very good	Yes	No	NA	NA	No
1145	75	170	25.9516	Yes	3-6 years	Smoking	None	None	1	1000	50	NA	1	1000	50	1	1000	50	Afternoon	75	80	75	8	NA	6.5	150	NA	110	380	350	NA	NA	120	110	0.8	NA	1.5	4.7	NA	4.5	Telmisartan	NA	NA	Good	Yes	No	NA	NA	No
1146	75	171	25.6489	Yes	1-3 years	None	None	None	1	1000	50	NA	1	1000	50	1	1000	50	Morning	75	83	80	8.5	NA	6.4	200	NA	100	300	270	NA	NA	120	100	1.5	NA	1.5	5.7	NA	5.7	Telmisartan	NA	NA	Good	No	No	NA	NA	No
1147	75	139	38.8179	No	< 1 years	None	None	None	1	1000	50	NA	1	1000	50	1	1000	50	Morning	75	75	74	9	NA	8.2	240	NA	160	320	280	NA	NA	180	110	0.6	NA	0.6	4.2	NA	3.2	Telmisartan	Rosuvastatin	NA	Good	Yes	No	NA	NA	No
1148	75	174	24.7721	Yes	< 1 years	Smoking	None	None	1	1000	50	NA	1	1000	50	1	1000	50	Morning	75	75	74	8.3	NA	6.7	180	NA	110	230	210	NA	NA	130	120	2.1	NA	1.8	5.7	NA	5.5	NA	Atorvastatin	NA	Good	Yes	No	NA	NA	No
1149	58	154	24.4561	No	1-3 years	HTN	None	None	2	1000	50	NA	2	1000	50	2	1000	50	Night	58	56	55	8.6	NA	6.3	210	NA	195	315	295	NA	NA	260	249	0.9	NA	0.8	2.9	NA	2.8	Telmisartan	Rosuvastatin	Aspirin	Good	Yes	No	NA	NA	No
1150	52	166	18.8707	Yes	1-3 years	None	None	None	2	1000	50	NA	2	1000	50	1	1000	50	Morning	52	52	56	8.3	NA	6.7	137	NA	102	300	210	NA	NA	180	139	0.8	NA	0.8	2.3	NA	2.5	NA	Rosuvastatin	NA	Good	Yes	No	NA	NA	No
1151	66	166	23.9512	No	< 1 years	None	None	None	1	1000	50	NA	1	1000	50	1	1000	50	Morning	66	65	64	8.1	NA	6.9	130	NA	90	250	180	NA	NA	180	140	0.6	NA	0.8	2	NA	2.3	NA	Rosuvastatin	NA	Good	Yes	No	NA	NA	No
1152	75	168	26.5731	No	< 1 years	None	None	None	2	1000	50	NA	2	1000	50	2	1000	50	Morning	75	75	88	9	NA	6	190	NA	90	300	260	NA	NA	140	110	1.8	NA	1.8	5.7	NA	5.7	Telmisartan	NA	NA	Very good	Yes	No	NA	NA	No
1153	62	166	22.4996	No	< 1 years	None	None	None	1	1000	50	NA	1	1000	50	1	1000	50	Morning	62	65	61	9	NA	7.1	130	NA	80	220	180	NA	NA	160	125	1	NA	1.1	3	NA	3.2	NA	NA	NA	Good	Yes	No	NA	NA	No
1154	75	162	28.578	No	< 1 years	Smoking	None	None	4	1000	100	NA	1	500	50	3	500	100	Night	75	68	74	8.2	NA	7	130	NA	100	280	250	NA	NA	180	170	7.2	NA	5.4	9.5	NA	3.2	Telmisartan	NA	NA	NA	No	No	NA	NA	No
1155	75	174	24.7721	Yes	< 1 years	Smoking	None	None	1	1000	50	NA	1	1000	50	1	1000	50	Morning	75	75	74	7.9	NA	6.5	180	NA	120	230	200	NA	NA	130	130	2	NA	2.2	5.9	NA	6.2	NA	NA	NA	Good	Yes	No	NA	NA	No
1156	75	181	22.8931	Yes	3-6 years	None	None	None	2	1000	100	NA	2	1000	50	2	1000	50	Morning	75	75	85	7.2	NA	6.9	128	NA	80	260	230	NA	NA	180	160	1.1	NA	1	5	NA	4.9	Telmisartan	NA	NA	Very good	Yes	No	NA	NA	No
1157	89	166	32.2979	Yes	3-6 years	Smoking, Dyslipidemia, HTN, Obesity	None	None	2	1000	50	NA	2	1000	50	2	1000	50	Morning	89	88	86	8.8	NA	8.3	198	NA	164	200	249	NA	NA	190	209	1.7	NA	1.7	4.3	NA	4.2	Telmisartan	Rosuvastatin	Aspirin	Good	Yes	No	NA	NA	No
1158	90	170	31.1419	Yes	1-3 years	None	None	None	1	1000	50	NA	1	1000	100	0.5	500	100	Night	90	86	82	9	NA	8.5	160	NA	110	280	250	NA	NA	190	160	1.3	NA	1.1	4	NA	3.8	Telmisartan	Rosuvastatin	Aspirin	Very good	Yes	Yes	Hypoglycemia	NA	No
1159	75	166	27.2173	No	1-3 years	None	None	None	2	1000	50	NA	2	1000	50	2	1000	50	Morning	75	75	74	8.6	NA	6.5	140	NA	100	310	220	NA	NA	180	135	0.1	NA	0.8	2.3	NA	2.9	NA	NA	NA	Good	Yes	No	NA	NA	No
1160	58	166	21.048	Yes	3-6 years	Smoking, HTN	None	None	2	1000	50	NA	2	1000	50	1	1000	50	Morning	58	58	56	7.9	NA	6.3	131	NA	101	280	193	NA	NA	160	145	1.1	NA	1	4	NA	3	Telmisartan	NA	NA	Good	Yes	No	NA	NA	No
1161	75	185	21.9138	No	1-3 years	Smoking, HTN	None	None	1	1000	50	NA	1	1000	50	1	1000	50	Morning	75	75	70	8.3	NA	7.9	200	NA	170	300	310	NA	NA	190	275	1	NA	1	1	NA	1	Telmisartan	Atorvastatin	NA	Good	Yes	No	NA	NA	No
1162	74	164	27.5134	Yes	< 1 years	Smoking	None	None	1	1000	50	NA	3	500	100	3	500	100	Morning, Night	74	71	69	8.1	NA	7.4	179	NA	150	300	278	NA	NA	200	180	8	NA	5	7	NA	4	Telmisartan	NA	NA	Good	Yes	No	NA	NA	No
1163	63	166	22.8625	No	1-3 years	None	None	None	2	1000	50	NA	2	1000	50	2	1000	50	Morning	63	65	62	7.9	NA	6.6	140	NA	90	270	200	NA	NA	180	140	1	NA	1.2	3.8	NA	3.7	NA	NA	NA	Good	Yes	No	NA	NA	No
1164	40	163	15.0551	No	< 1 years	None	None	None	1	1000	50	NA	1	1000	50	1	1000	50	Morning, Night	40	40	40	8	NA	7.1	130	NA	100	250	230	NA	NA	180	140	1.9	NA	1.7	3.5	NA	3.2	NA	NA	NA	Very good	Yes	No	NA	NA	No
1165	88	165	32.3232	No	< 1 years	None	None	None	1	1000	100	NA	1	1000	50	1	1000	50	Morning	88	85	78	7.5	NA	6.5	180	NA	140	240	200	NA	NA	140	100	1	NA	1	2.8	NA	3.2	Telmisartan	NA	NA	Good	Yes	No	NA	NA	No
1166	49	158	19.6283	Yes	1-3 years	HTN	None	None	1	1000	50	NA	1	1000	50	1	1000	50	Morning	49	48	49	7.5	NA	6.8	200	NA	160	360	290	NA	NA	190	226	0.9	NA	1.2	5.7	NA	5	Telmisartan	NA	Aspirin	Very good	Yes	No	NA	NA	No
1167	73	172	24.6755	Not known	1-3 years	None	None	None	2	1000	50	NA	2	1000	50	2	1000	50	Afternoon	73	75	73	7.6	NA	6.7	220	NA	160	360	300	NA	NA	190	250	1	NA	0.8	4.2	NA	4	NA	NA	NA	Good	Yes	No	NA	NA	No
1168	75	173	25.0593	Yes	1-3 years	Smoking, Dyslipidemia, HTN	None	None	1	1000	50	NA	1	1000	50	1	1000	50	Morning	75	75	74	8.4	NA	7.9	210	NA	185	300	320	NA	NA	190	290	1	NA	1	1	NA	1	Losartan	Rosuvastatin	NA	Good	Yes	No	NA	NA	No
1169	69	166	25.0399	No	1-3 years	None	None	None	1	1000	50	NA	1	1000	50	1	1000	50	Morning	69	69	66	8.1	NA	6.9	128	NA	97	237	210	NA	NA	163	143	1	NA	1.1	4	NA	4.2	NA	NA	NA	Good	Yes	No	NA	NA	No
1170	68	163	25.5937	Yes	< 1 years	Obesity	None	None	1	1000	50	NA	1	1000	50	1	1000	50	Night	68	67	65	8.5	NA	6.3	215	NA	180	250	270	NA	NA	210	205	0.8	NA	0.7	3.9	NA	3.8	Telmisartan	Atorvastatin	Aspirin	Good	Yes	No	NA	NA	No
1171	76	168	26.9274	Yes	1-3 years	None	None	None	1	1000	50	NA	1	1000	50	3	500	100	Morning	76	75	74	8.4	NA	8.2	170	NA	140	220	230	NA	NA	180	190	1.6	NA	0.8	6	NA	5.4	Telmisartan	NA	NA	Good	Yes	No	NA	NA	No
1172	62	155	25.8065	No	1-3 years	None	None	None	1	1000	50	NA	1	1000	50	1	1000	50	Morning	62	69	68	7.9	NA	6.8	200	NA	190	220	260	NA	NA	170	140	1.2	NA	0.8	3.1	NA	2.9	NA	NA	NA	Very good	Yes	No	NA	NA	No
1173	75	156	30.8185	Yes	< 1 years	None	None	None	1	1000	50	NA	1	1000	50	1	1000	50	Morning	75	67	74	8.5	NA	6.2	180	NA	100	350	320	NA	NA	150	173	1.8	NA	1.5	4.7	NA	2.9	Telmisartan	Atorvastatin	Clopidogrel	Good	Yes	No	NA	NA	No
1174	70	156	28.764	Yes	1-3 years	Smoking, Dyslipidemia, Obesity	None	None	1	1000	50	NA	1	500	50	0.5	500	50	Morning	70	70	70	8.1	NA	8	140	NA	130	200	190	NA	NA	250	200	1.1	NA	0.4	4.5	NA	5.1	NA	NA	NA	Very good	Yes	No	NA	NA	No
1175	70	156	28.764	Yes	< 1 years	None	None	None	1	1000	50	NA	1	500	50	0.5	500	50	Morning	70	70	70	8.1	NA	8	140	NA	130	240	215	NA	NA	251	230	1.1	NA	0.4	4.9	NA	5.9	NA	NA	NA	Very good	Yes	No	NA	NA	No
1176	85	166	30.8463	No	< 1 years	None	None	None	1	1000	50	NA	1	1000	50	1	500	50	Morning	85	85	83	8.8	NA	6.9	133	NA	101	238	179	NA	NA	153	139	0.7	NA	0.7	2.3	NA	3	NA	NA	NA	Good	Yes	No	NA	NA	No
1177	90	120	28.17	Yes	1-3 years	None	None	None	1	1000	50	NA	1	1000	50	1	1000	50	Morning	90	86	86	9	NA	8.5	160	NA	110	280	280	NA	NA	200	180	1.3	NA	1.1	4	NA	3.6	Telmisartan	Atorvastatin	Prasugrel	Very good	Yes	No	NA	NA	No
1178	90	170	31.1419	Yes	1-3 years	None	None	None	1	1000	50	NA	1	1000	100	0.5	500	100	Morning, Night	90	86	82	9	NA	8.5	160	NA	110	280	250	NA	NA	200	180	1.3	NA	1.1	4	NA	3.8	Telmisartan	Atorvastatin	Aspirin	Very good	Yes	No	NA	NA	No
1179	50	166	18.1449	No	6-10 years	HTN	None	None	2	1000	50	NA	2	1000	50	2	1000	50	Morning	50	49	49	7.8	NA	6.8	130	NA	95	300	250	NA	NA	200	160	1.2	NA	1	3	NA	2.8	Telmisartan	NA	NA	Good	No	No	NA	NA	No
1180	86	163	32.3685	Yes	6-10 years	HTN	None	None	1	1000	50	NA	1	1000	50	1	1000	50	Night	86	95	93	9	NA	7.6	220	NA	180	300	280	NA	NA	260	240	5.6	NA	5.5	1.9	NA	1.8	Telmisartan	NA	NA	Good	Yes	No	NA	NA	No
1181	70	165	25.7117	Yes	1-3 years	Dyslipidemia	None	None	1	1000	50	NA	1	1000	50	1	1000	50	Morning	70	72	70	7	NA	6.7	180	NA	150	360	280	NA	NA	180	200	0.8	NA	0.7	5.5	NA	5	NA	Rosuvastatin	NA	Good	Yes	No	NA	NA	No
1182	58	163	21.83	Yes	< 1 years	None	None	None	1	1000	50	NA	1	1000	50	1	1000	50	Morning, Night	58	58	55	8.4	NA	8.2	190	NA	165	290	220	NA	NA	280	200	7.6	NA	7	3.3	NA	3.1	Telmisartan	NA	NA	Good	No	No	NA	NA	No
1183	75	168	26.5731	Yes	< 1 years	None	None	None	2	1000	100	NA	1	1000	50	1	1000	50	Morning	75	75	74	9	NA	7.8	190	NA	110	210	180	NA	NA	110	200	1.3	NA	1.4	3.5	NA	3.5	NA	NA	NA	Good	No	No	NA	NA	No
1184	61	155	25.3902	No	< 1 years	None	None	None	1	1000	50	NA	1	1000	50	1	1000	50	Morning	61	61	60	8.8	NA	7	140	NA	140	210	200	NA	NA	150	120	6.5	NA	6.3	3	NA	2.9	NA	NA	NA	Very good	No	No	NA	NA	No
1185	66	155	27.4714	Yes	1-3 years	None	None	None	1	1000	50	NA	1	1000	50	1	1000	50	Morning	66	63	65	8.3	NA	7.1	210	NA	130	250	200	NA	NA	150	130	6.9	NA	0.8	3.1	NA	3.1	NA	NA	NA	Very good	Yes	No	NA	NA	No
1186	45	163	16.937	Yes	< 1 years	None	None	None	1	1000	50	NA	1	1000	50	1	1000	50	Morning, Night	45	43	44	9	NA	7	190	NA	110	300	240	NA	NA	280	210	7.4	NA	7.1	3.4	NA	3	Telmisartan	NA	NA	Very good	Yes	No	NA	NA	No
1187	86	169	30.111	Yes	1-3 years	Smoking, HTN	PAD	None	2	1000	50	NA	2	1000	50	2	1000	50	Night	86	85	86	9	NA	6.8	256	NA	120	270	330	NA	NA	121	145	0.9	NA	0.8	6.9	NA	6.7	Telmisartan	Rosuvastatin	NA	Very good	Yes	No	NA	NA	No
1188	70	155	29.1363	No	> 10 years	HTN	PAD	None	1	1000	50	NA	1	1000	100	1	1000	100	Night	70	65	66	8.5	NA	8.1	360	NA	200	280	200	NA	NA	110	170	1	NA	1.1	1	NA	0.9	NA	Atorvastatin	Clopidogrel	Very good	Yes	Yes	URTI	Mild (self-limiting)	No
1189	85	185	24.8356	Yes	1-3 years	Smoking	PAD	None	1	500	50	NA	1	500	50	0.5	500	50	Morning	85	85	86	7.6	NA	5.9	143	NA	100	231	204	NA	NA	170	165	1.7	NA	1.3	1.8	NA	5.4	Telmisartan	NA	NA	Very good	Yes	No	NA	NA	No
1190	76	163	28.6048	Yes	1-3 years	Smoking, Dyslipidemia, HTN	PAD	None	2	1000	50	NA	2	1000	50	2	1000	50	Morning	76	73	70	8	NA	7.2	140	NA	135	200	220	NA	NA	150	180	1.5	NA	2	3	NA	3.7	Telmisartan	Atorvastatin	NA	Very good	Yes	No	NA	NA	No
1191	80	157	32.4557	Yes	3-6 years	None	PAD	None	1	1500	50	NA	0.5	1000	50	0.5	500	50	Night	80	85	85	9	NA	8.4	140	NA	120	240	200	NA	NA	150	120	0.9	NA	0.8	0.8	NA	0.7	NA	Atorvastatin	Aspirin	Fair	Yes	Yes	URTI	Moderate (requires intervention)	Yes
1192	91	165	33.4252	Yes	3-6 years	None	PAD	None	1	1500	100	NA	1	1500	100	1	1000	50	Night	91	90	87	7.6	NA	7	189	NA	163	273	260	NA	NA	260	253	1.7	NA	1.6	7	NA	6.7	Losartan	Atorvastatin	Aspirin	Good	Yes	Yes	Nasopharyngitis	Mild (self-limiting)	No
1193	80	169	28.0102	Yes	1-3 years	None	PAD	None	1	1000	50	NA	1	1000	50	1	1000	50	Morning	80	76	71	7.2	NA	6.8	160	NA	140	200	160	NA	NA	120	140	1	NA	1	2.6	NA	2.8	Telmisartan	NA	Aspirin	Very good	Yes	No	NA	NA	No
1194	90	165	33.0579	No	3-6 years	None	PAD	None	3	1000	100	NA	3	1000	100	2	1000	100	Morning	90	89	87	7.4	NA	7.1	190	NA	171	315	300	NA	NA	200	189	2.1	NA	1.2	6.9	NA	6.4	NA	Atorvastatin	Prasugrel	Very good	Yes	No	NA	NA	No
1195	69	169	24.1588	No	< 1 years	None	PAD	None	1	1000	50	NA	1	1000	50	1	1000	50	Morning	69	65	61	9	NA	8.1	190	NA	120	240	230	NA	NA	120	100	8	NA	2.3	2.3	NA	3.1	Telmisartan	NA	NA	Very good	Yes	No	NA	NA	No
1196	68	169	23.8087	Yes	3-6 years	None	PAD	None	1	1000	50	NA	1	1000	50	1	1000	50	Morning	68	62	58	7.9	NA	7.1	190	NA	120	210	200	NA	NA	140	140	1	NA	1	3.5	NA	3	Losartan	Atorvastatin	Ticagrelor	Very good	Yes	No	NA	NA	No
1197	73	169	25.5593	No	1-3 years	None	PAD	None	1	1500	100	NA	1	1000	100	1	500	50	Night	73	70	70	7	NA	7	200	NA	192	221	213	NA	NA	243	213	1.2	NA	1.2	6.4	NA	6.1	Losartan	Atorvastatin	Aspirin	Very good	Yes	Yes	Nasopharyngitis	NA	Yes
1198	84	154	35.4191	Not known	3-6 years	HTN	None	Retinopathy	2	1000	50	NA	2	1000	50	2	1000	50	Morning	84	85	80	8.5	NA	6.2	198	NA	98	292	286	NA	NA	110	110	0.9	NA	0.8	4.1	NA	4.6	Telmisartan	NA	NA	Very good	Yes	No	NA	NA	No
1199	82	157	33.2671	Not known	3-6 years	HTN	None	Retinopathy	2	1000	50	NA	2	1000	50	2	1000	50	Morning	82	85	80	8.4	NA	5.9	203	NA	92	252	242	NA	NA	103	110	0.9	NA	0.8	4.1	NA	4.6	Telmisartan	NA	NA	Very good	Yes	No	NA	NA	No
1200	84	154	35.4191	Yes	3-6 years	HTN	None	Retinopathy	2	1000	50	NA	2	1000	50	2	1000	50	Morning	84	85	78	9	NA	6.4	223	NA	89	305	284	NA	NA	110	102	0.9	NA	0.8	4.1	NA	4.6	Telmisartan	NA	NA	Very good	Yes	No	NA	NA	No
1201	86	152	37.223	Yes	3-6 years	HTN	None	Retinopathy	2	1000	50	NA	2	1000	50	2	1000	50	Morning	86	85	82	9	NA	6.7	209	NA	84	307	286	NA	NA	110	180	0.9	NA	0.8	4.1	NA	4.6	Telmisartan	NA	NA	Very good	Yes	No	NA	NA	No
1202	75	162	28.578	Yes	< 1 years	None	None	Retinopathy	1	1000	50	NA	1	1000	50	2	1000	50	Morning	75	77	75	9	NA	7	220	NA	110	280	250	NA	NA	140	130	1.3	NA	1.2	5.7	NA	5.8	NA	Atorvastatin	NA	Very good	Yes	No	NA	NA	No
1203	75	165	27.5482	Yes	1-3 years	None	None	Retinopathy	1	1000	50	NA	1	1000	50	1	1000	50	Morning	75	75	74	8	NA	5.6	180	NA	96	420	360	NA	NA	150	100	0.8	NA	1.5	3.7	NA	4.4	Telmisartan	NA	NA	Good	Yes	No	NA	NA	No
1204	70	165	25.7117	No	> 10 years	Smoking, HTN	None	Retinopathy	1	1000	50	NA	1	1000	50	1	1000	50	Morning	70	69	68	8.5	NA	7	200	NA	115	280	250	NA	NA	200	165	0.9	NA	0.9	4.6	NA	4.6	Telmisartan	NA	NA	Very good	Yes	No	NA	NA	No
1205	78	156	32.0513	Not known	3-6 years	HTN	None	Retinopathy	2	1000	50	NA	2	1000	50	2	1000	50	Morning	78	77	75	8.8	NA	6.4	210	NA	77	322	296	NA	NA	111	110	0.9	NA	0.8	4.1	NA	4.6	Telmisartan	NA	NA	Very good	Yes	No	NA	NA	No
1206	60	168	21.2585	Yes	1-3 years	None	None	Retinopathy	1	1000	50	NA	1	1000	100	3	500	100	Afternoon	60	58	56	8	NA	7.5	170	NA	156	250	240	NA	NA	210	190	5.8	NA	5.4	1	NA	0.8	NA	NA	Aspirin	Good	Yes	No	NA	NA	No
1207	75	166	27.2173	No	1-3 years	HTN	None	Retinopathy	2	1000	50	NA	3	2000	50	2	1000	50	Morning, Night	75	77	75	9	NA	8.5	198	NA	140	200	285	NA	NA	190	180	1.4	NA	1.3	4.6	NA	4.2	NA	Rosuvastatin	NA	Good	Yes	No	NA	NA	No
1208	75	168	26.5731	Yes	< 1 years	None	None	Retinopathy	2	1000	50	NA	2	1000	50	2	1000	50	Morning	75	66	68	8.5	NA	6.7	230	NA	110	320	300	NA	NA	180	150	1.8	NA	1.9	5	NA	5.4	NA	NA	NA	Very good	Yes	No	NA	NA	No
1209	76	166	27.5802	No	3-6 years	Dyslipidemia, HTN, Obesity	None	Retinopathy	2	1000	50	NA	2	1000	50	2	1000	50	Night	76	75	74	8.8	NA	8.2	204	NA	162	200	314	NA	NA	190	264	1.6	NA	1.5	4.3	NA	4.2	Telmisartan	Rosuvastatin	Aspirin	Good	Yes	No	NA	NA	No
1210	88	174	29.0659	No	6-10 years	Dyslipidemia, HTN, Obesity	None	Retinopathy	2	1000	50	NA	2	1000	50	2	1000	50	Morning	88	86	84	9	NA	7.6	270	NA	180	350	320	NA	NA	280	200	0.9	NA	0.9	5.3	NA	4.7	Telmisartan	Atorvastatin	NA	Good	Yes	No	NA	NA	No
1211	87	164	32.3468	Not known	< 1 years	HTN	None	Retinopathy	1	1000	50	NA	1	500	50	2	1000	50	Morning	87	85	82	8.5	NA	7.1	200	NA	160	300	330	NA	NA	220	270	1.4	NA	0.7	5.4	NA	4	Telmisartan	NA	NA	Good	No	No	NA	Mild (self-limiting)	No
1212	78	160	30.4687	Yes	< 1 years	None	None	Retinopathy	1	1000	50	NA	1	1000	50	0.5	500	50	Morning	78	74	70	8.3	NA	8.1	160	NA	140	220	200	NA	NA	200	160	1.8	NA	0.7	3.9	NA	6.9	NA	NA	NA	Very good	Yes	No	NA	NA	No
1213	82	154	34.5758	Yes	3-6 years	HTN	None	Retinopathy	2	1000	50	NA	2	1000	50	2	1000	50	Morning	82	85	80	8.8	NA	6.1	227	NA	86	310	292	NA	NA	110	106	0.9	NA	0.8	4.1	NA	4.6	Telmisartan	NA	NA	Very good	Yes	No	NA	NA	No
1214	82	157	33.2671	Yes	3-6 years	HTN	None	Retinopathy	2	1000	50	NA	2	1000	50	2	1000	50	Morning	82	85	80	9	NA	6.2	212	NA	78	324	298	NA	NA	110	110	0.9	NA	0.8	4.1	NA	4.6	Telmisartan	NA	NA	Very good	Yes	No	NA	NA	No
1215	75	186	21.6788	Yes	< 1 years	None	None	Retinopathy	1	1000	50	NA	1	1000	50	1	1000	50	Morning	75	75	74	8.8	NA	6.2	220	NA	120	360	310	NA	NA	160	140	1.5	NA	1.3	5	NA	4.8	Telmisartan	Atorvastatin	NA	Very good	Yes	No	NA	NA	No
1216	69	148	31.5011	Yes	3-6 years	Dyslipidemia	None	Retinopathy	2	1000	50	NA	2	1000	50	2	1000	50	Morning	69	68	66	8.4	NA	7.4	180	NA	145	270	200	NA	NA	200	150	1	NA	0.9	5.2	NA	5	NA	Rosuvastatin	NA	Good	Yes	No	NA	NA	No
1217	75	165	27.5482	Not known	< 1 years	None	None	Retinopathy	1	1000	50	NA	1	1000	50	1	1000	50	Morning	75	82	80	9	NA	7	220	NA	110	280	250	NA	NA	140	130	1.3	NA	1.2	5.7	NA	5.8	NA	NA	NA	Very good	Yes	No	NA	NA	No
1218	75	165	27.5482	Yes	1-3 years	Smoking	None	Retinopathy	2	1000	50	NA	2	1000	50	2	1000	50	Afternoon	75	78	77	9	NA	7	210	NA	100	310	250	NA	NA	120	120	1.2	NA	1.2	5.4	NA	5.4	Telmisartan	NA	NA	Good	Yes	No	NA	NA	No
1219	68	162	25.9107	Yes	3-6 years	Dyslipidemia, Obesity	None	Retinopathy	2	1000	50	NA	4	2000	100	2	1000	50	Morning, Night	68	65	65	9	NA	8	130	NA	130	360	250	NA	NA	190	240	1.6	NA	1.5	2.9	NA	2.9	NA	Atorvastatin	Aspirin	Fair	Yes	No	NA	NA	No
1220	75	151	32.8933	Not known	> 10 years	None	None	Retinopathy, IHD	3	500	100	NA	2	1000	50	2	1000	100	Morning	75	84	83	8	NA	7.9	140	NA	130	210	205	NA	NA	210	230	1.3	NA	1.2	5.1	NA	5	Telmisartan	Rosuvastatin	Clopidogrel	Good	Yes	No	NA	NA	No
1221	75	165	27.5482	No	1-3 years	None	PAD	Retinopathy, MI	2	1000	100	NA	3	500	100	2	1000	50	Morning	75	75	86	7.4	NA	6.2	155	NA	115	250	180	NA	NA	160	140	0.8	NA	0.8	3.8	NA	3.8	Telmisartan	NA	NA	NA	Yes	No	NA	NA	No
1222	75	149	33.7823	No	3-6 years	None	PAD	Retinopathy, MI	2	1000	100	NA	3	500	100	2	1000	50	Morning	75	75	74	8.4	NA	7.2	152	NA	115	245	220	NA	NA	200	195	1	NA	1	4.6	NA	4.6	Telmisartan	NA	NA	Very good	Yes	No	NA	NA	No
1223	75	163	28.2284	Not known	6-10 years	HTN	CKD	Retinopathy, Stroke	3	500	100	NA	3	1500	100	3	1500	100	Morning	75	77	74	8.3	NA	8	180	NA	150	300	310	NA	NA	300	300	1.1	NA	1	4.5	NA	4.4	Telmisartan	Rosuvastatin	Aspirin, Clopidogrel	Good	Yes	No	NA	NA	No
1224	76	160	29.6875	Yes	1-3 years	Smoking, Dyslipidemia, Obesity	None	Retinopathy, Stroke	1	1000	50	NA	1	1000	50	0.5	500	50	Morning	76	74	70	8.3	NA	8.1	160	NA	100	260	210	NA	NA	170	190	1.8	NA	0.7	3.9	NA	6.9	NA	NA	NA	Very good	Yes	No	NA	NA	No
1225	75	149	33.7823	No	3-6 years	None	PAD	Retinopathy, Stroke	1	1000	100	NA	3	500	100	1	1000	50	Morning	75	75	74	8.8	NA	7.2	142	NA	110	210	180	NA	NA	175	145	1	NA	1	3.2	NA	3.2	Telmisartan	NA	NA	Good	Yes	No	NA	NA	No
1226	85	176	27.4406	Not known	6-10 years	Dyslipidemia	CKD	Stroke	1	500	50	NA	2	500	50	1	1000	50	Morning	85	85	86	7.9	NA	5.9	159	NA	100	230	201	NA	NA	132	165	1.7	NA	1.3	5.9	NA	5.4	Telmisartan	NA	NA	Very good	Yes	No	NA	NA	No
1227	75	160	29.2969	Yes	6-10 years	Obesity	CKD	Stroke	2	1000	50	NA	2	1000	50	1	2000	100	Morning	75	78	78	7.6	NA	7.5	190	NA	180	200	220	NA	NA	190	180	1.2	NA	1.1	5.2	NA	5.1	Telmisartan	Rosuvastatin	Clopidogrel	Very good	Yes	No	NA	NA	No
1228	75	158	30.0433	Not known	3-6 years	None	CKD	Stroke	2	1000	100	NA	3	500	100	1	1000	50	Morning	75	75	74	8.8	NA	7.4	160	NA	128	240	210	NA	NA	190	170	0.8	NA	0.8	5.4	NA	5.4	Telmisartan	NA	NA	NA	Yes	No	NA	NA	No
1229	75	161	28.9341	No	1-3 years	HTN	CKD	Stroke	1	1000	50	NA	1	1000	50	1	1000	50	Afternoon	75	70	74	9	NA	5	290	NA	210	280	350	NA	NA	180	250	1.7	NA	1.7	9	NA	7	Losartan	NA	NA	Very good	Yes	No	NA	NA	No
1230	70	168	24.8016	No	1-3 years	Dyslipidemia	None	Stroke	1	1000	50	NA	0.5	1000	100	3	500	100	Afternoon	70	70	68	8.6	NA	8	186	NA	172	268	260	NA	NA	210	190	1	NA	1	5	NA	4.2	NA	Atorvastatin	NA	Good	Yes	No	NA	NA	No
1231	89	168	31.5334	Yes	3-6 years	Smoking	None	Stroke	2	1000	100	NA	2	1500	100	2	1000	100	Afternoon	89	85	80	7	NA	6.9	170	NA	140	240	220	NA	NA	220	290	4.1	NA	4	8.6	NA	6	Telmisartan	NA	NA	Good	Yes	No	NA	NA	No
1232	85	161	32.7919	Yes	3-6 years	Obesity	None	Stroke	1	1000	50	NA	1	1000	50	1	1000	50	Night	85	85	75	8.5	NA	6	140	NA	100	400	350	NA	NA	250	200	8	NA	6	7	NA	5	NA	Atorvastatin	NA	Good	Yes	No	NA	NA	No
1233	65	176	20.984	Yes	6-10 years	None	PAD	Stroke	2	1000	50	NA	1	500	50	1	1000	50	Afternoon	65	65	66	7.6	NA	5.9	143	NA	100	230	201	NA	NA	132	165	1.7	NA	1.3	5.9	NA	5.4	Telmisartan	NA	NA	Fair	No	No	NA	NA	No
1234	75	154	31.6242	Yes	3-6 years	Dyslipidemia	PAD	Stroke	3	1000	100	NA	1	1000	100	2	1000	50	Morning	75	68	67	8.1	NA	8	140	NA	130	210	200	NA	NA	230	220	0.9	NA	0.8	4.1	NA	4	Losartan	Atorvastatin	Aspirin, Clopidogrel	Very good	Yes	No	NA	NA	No
1235	75	149	33.7823	No	3-6 years	None	PAD	Stroke	1	1000	100	NA	3	500	100	1	1000	50	Morning	75	75	74	8.8	NA	7.2	142	NA	110	210	180	NA	NA	145	135	1	NA	1	5	NA	5	Telmisartan	NA	NA	Good	Yes	No	NA	NA	No
[truncated: 11 more columns]
